# Supplementary material for: Genome-Wide Identification and Expression Analysis of Aspartic proteases in Populus euphratica Reveals Candidates Involved in Salt Tolerance
Source: Plants (Basel). 2025 Jun 23;14(13):1930. doi: 10.3390/plants14131930 (PMC12252427; doi:10.3390/plants14131930)
Supplement: Supplementary file 1 [file plants-14-01930-s001.zip]

Archive with 9 entries (9 files):
- Figure S1.pdf
- Figure S2.pdf
- Figure S3.pdf
- Table S1 Detailed information about predicted APs proteins in P. euphratica.xlsx
- Table S2 List of APs CDS and protein sequences from A. thaliana, V. vinifera, and P. euphratica.xlsx
- Table S3 The MEME motif sequences and lengths of the PeAPs.xlsx
- Table S4 Subcellular localization prediction of PeAP proteins.xlsx
- Table S5 The RNA-seq data of PeAPs.xlsx
- Table S6 The information of interacted proteins with PeAPs.xlsx
