# Supplementary material for: Genome-Wide Identification and Expression Analysis of Aspartic proteases in Populus euphratica Reveals Candidates Involved in Salt Tolerance
Source: Plants (Basel). 2025 Jun 23;14(13):1930. doi: 10.3390/plants14131930 (PMC12252427; doi:10.3390/plants14131930)
Supplement: Supplementary file 1 [file plants-14-01930-s001.zip › Table S1 Detailed information about predicted APs proteins in P. euphratica.xlsx]

## Sheet: Sheet1
Table S1. Detailed information about predicted APs proteins in P. euphratica.
Group	Name	Gene ID	Chromosome	Start	End	Strand	Gene length	Protein length	PI	Molecular Weight	Hydrophobic Nature	Domain Integrity
C	PeAP1	PeuTF01G00302	Chr01	2240602	2242759	+	2157	425	9.78	45.5 kDa	0.072	-
C	PeAP2	PeuTF01G00416	Chr01	3052980	3055375	-	2395	482	7.49	52.5 kDa	-0.0714	-
C	PeAP3	PeuTF01G01645	Chr01	13991190	13993477	+	2287	496	5.02	54.6 kDa	-0.195	-
C	PeAP4	PeuTF01G02136	Chr01	26084384	26090369	+	5985	498	8.05	53.3 kDa	0.158	-
C	PeAP5	PeuTF01G02998	Chr01	36809989	36811591	+	1602	439	5.76	47.0 kDa	-0.00251	-
A	PeAP6	PeuTF01G03570	Chr01	45476696	45481841	+	5145	515	8.84	56.2 kDa	-0.0759	-
B	PeAP7	PeuTF02G00585	Chr02	4352139	4355578	-	3439	451	4.91	50.0 kDa	-0.199	-
C	PeAP8	PeuTF02G00710	Chr02	5280027	5284265	+	4238	545	4.91	60.1 kDa	-0.0747	-
C	PeAP9	PeuTF02G00837	Chr02	6289791	6291107	-	1316	438	4.91	46.3 kDa	0.169	-
C	PeAP10	PeuTF02G01540	Chr02	12213826	12215931	-	2105	492	9.78	52.8 kDa	-0.0575	-
C	PeAP11	PeuTF02G01708	Chr02	14076923	14078065	-	1142	217	9.78	23.4 kDa	-0.122	-
A	PeAP12	PeuTF02G02120	Chr02	25069384	25074856	-	5472	542	9.78	58.8 kDa	0.014	-
C	PeAP13	PeuTF03G00653	Chr03	14264601	14266298	-	1697	498	9.78	55.0 kDa	-0.207	-
C	PeAP14	PeuTF03G00990	Chr03	17066410	17067741	-	1331	443	9.78	48.3 kDa	0.0219	-
C	PeAP15	PeuTF03G01848	Chr03	23509480	23513810	+	4330	279	9.78	30.0 kDa	0.0122	-
C	PeAP16	PeuTF03G01947	Chr03	24237163	24239856	-	2693	441	9.78	47.7 kDa	0.0544	-
A	PeAP17	PeuTF04G00058	Chr04	510802	516034	+	5232	561	9.78	60.8 kDa	-0.0217	-
C	PeAP18	PeuTF04G00777	Chr04	7983814	7985495	+	1681	448	9.78	49.1 kDa	-0.0643	-
	PeAP19	PeuTF05G00025	Chr05	265742	268100	-	2358	166	9.78	17.9 kDa	0.0271	N
C	PeAP20	PeuTF05G00385	Chr05	2951635	2953346	+	1711	478	7.49	51.0 kDa	0.0266	-
B	PeAP21	PeuTF05G00470	Chr05	3650841	3653807	-	2966	433	7.49	47.6 kDa	-0.256	-
C	PeAP22	PeuTF05G00584	Chr05	4649551	4653879	-	4328	531	7.49	58.1 kDa	-0.108	-
C	PeAP23	PeuTF05G00892	Chr05	7822471	7826022	+	3551	533	7.49	57.5 kDa	-0.067	-
C	PeAP24	PeuTF05G01225	Chr05	13306730	13310450	+	3720	527	7.49	57.7 kDa	-0.214	-
B	PeAP25	PeuTF05G01550	Chr05	26317667	26320811	+	3144	425	7.49	46.6 kDa	-0.182	-
C	PeAP26	PeuTF05G01791	Chr05	28876569	28878906	-	2337	568	5.36	62.8 kDa	-0.333	-
C	PeAP27	PeuTF06G00864	Chr06	6794589	6800191	-	5602	464	6.03	50.5 kDa	0.0675	-
C	PeAP28	PeuTF06G01187	Chr06	9803506	9808924	-	5418	416	5.56	44.2 kDa	0.208	-
C	PeAP29	PeuTF06G01723	Chr06	25576154	25577512	+	1358	452	5.02	50.5 kDa	-0.0615	-
C	PeAP30	PeuTF06G01984	Chr06	29019301	29021832	-	2531	476	8.6	51.7 kDa	-0.0548	-
C	PeAP31	PeuTF07G00696	Chr07	13871096	13873958	+	2862	484	5.75	53.3 kDa	-0.0961	-
B	PeAP32	PeuTF07G01064	Chr07	20206365	20209531	+	3166	361	8.13	39.5 kDa	-0.296	-
C	PeAP33	PeuTF07G01133	Chr07	20739297	20741093	-	1796	382	5.12	40.6 kDa	0.119	-
C	PeAP34	PeuTF08G00201	Chr08	1347131	1349351	-	2220	440	7.01	48.7 kDa	-0.0327	-
C	PeAP35	PeuTF08G00825	Chr08	5372454	5373830	+	1376	458	9.23	49.8 kDa	-0.0913	-
	PeAP36	PeuTF08G00848	Chr08	5555954	5560417	+	4463	354	9.23	39.2 kDa	0.015	C
C	PeAP37	PeuTF08G01836	Chr08	18967421	18968746	+	1325	441	5.2	48.1 kDa	-0.0853	-
C	PeAP38	PeuTF09G00036	Chr09	1318806	1323320	-	4514	445	5.67	47.2 kDa	0.22	-
C	PeAP39	PeuTF09G01622	Chr09	17130428	17132503	-	2075	465	8.05	51.1 kDa	-0.12	-
C	PeAP40	PeuTF10G00548	Chr10	3275454	3280428	-	4974	408	9.03	45.5 kDa	-0.109	-
	PeAP41	PeuTF10G01165	Chr10	7434898	7440476	+	5578	328	9.03	35.5 kDa	0.209	C
C	PeAP42	PeuTF10G01193	Chr10	7602022	7603321	+	1299	394	4.65	42.5 kDa	-0.204	-
A	PeAP43	PeuTF10G02359	Chr10	25823220	25826296	-	3076	495	6.01	54.2 kDa	0.175	-
A	PeAP44	PeuTF11G00066	Chr11	653697	657957	-	4260	489	4.73	52.6 kDa	0.056	-
C	PeAP45	PeuTF12G01068	Chr12	18423952	18425403	-	1451	483	6.49	52.9 kDa	-0.0576	-
A	PeAP46	PeuTF13G00021	Chr13	235384	239322	-	3938	449	6.31	49.0 kDa	-0.00646	-
C	PeAP47	PeuTF13G00707	Chr13	6213592	6215183	+	1591	460	9.34	49.6 kDa	0.0702	-
C	PeAP48	PeuTF14G00467	Chr14	12877995	12885164	-	7169	453	6.17	49.6 kDa	0.0408	-
C	PeAP49	PeuTF14G00823	Chr14	15541411	15542733	+	1322	440	5.76	46.9 kDa	-0.0261	-
C	PeAP50	PeuTF14G00985	Chr14	16749022	16750539	+	1517	282	9.63	30.0 kDa	0.141	-
C	PeAP51	PeuTF14G01674	Chr14	21786323	21792524	+	6201	636	6.99	70.8 kDa	-0.252	-
C	PeAP52	PeuTF15G00505	Chr15	8516078	8518069	-	1991	501	5.4	54.2 kDa	-0.13	-
B	PeAP53	PeuTF15G00516	Chr15	10658916	10665495	+	6579	578	5.84	64.0 kDa	-0.196	-
C	PeAP54	PeuTF16G00005	Chr16	40662	43398	+	2736	471	8.68	50.1 kDa	0.0452	-
C	PeAP55	PeuTF16G00641	Chr16	5866070	5868107	-	2037	460	8.51	50.3 kDa	-0.0343	-
	PeAP56	PeuTF17G01142	Chr17	19079837	19081534	-	1697	172	8.51	18.7 kDa	-0.0314	N
C	PeAP57	PeuTF18G00097	Chr18	876951	881472	-	4521	433	8.84	45.9 kDa	-0.0594	-
	PeAP58	PeuTF18G01001	Chr18	20815693	20816082	+	389	129	8.84	14.3 kDa	-0.155	NC
	PeAP59	PeuTF18G01002	Chr18	20816104	20816697	+	593	182	8.84	20.3 kDa	-0.354	N
C	PeAP60	PeuTF19G00097	Chr19	1523698	1525448	+	1750	439	5	47.0 kDa	-0.0185	-
C	PeAP61	PeuTF19G00484	Chr19	12868916	12875522	+	6606	442	4.91	48.3 kDa	-0.0597	-
