# Supplementary material for: Genome-Wide Identification and Expression Analysis of Aspartic proteases in Populus euphratica Reveals Candidates Involved in Salt Tolerance
Source: Plants (Basel). 2025 Jun 23;14(13):1930. doi: 10.3390/plants14131930 (PMC12252427; doi:10.3390/plants14131930)
Supplement: Supplementary file 1 [file plants-14-01930-s001.zip › Table S2 List of APs CDS and protein sequences from A. thaliana, V. vinifera, and P. euphratica.xlsx]

## Sheet: Sheet1
Table S2. List of APs protein sequences from A. thaliana, V. vinifera, and P. euphratica.
>PeAP56
MPNLDPLAYTVAMQGIRIGNQKLNIPISAFRPDPSGAGQTMIDSGSEFTFLVDEAYNKVREEVVRLVGPRLKKGYVYGGVSDMCFNGNAIEIGRLIGNMVFEFDKGVEIVVEKERVLADVGGGVHCVGIGRSEMLGAASNIIGNFHQQNMWVEFDLANRRVGFGKADCSRSV
>PeAP58
MDSGGSFLWIKCLPCIPCSSKSPISILDPSKSFTYSSMSCRRYRCNYSKCNSYNECNYNITYVRGPGSTGIYVFEQLTFETIDDMKIVVPRVLLGCGRNLEVDKGQYNGVFGLGAGRETSLITQLGSQF
>PeAP59
MDPNYPYNHLSLGDGAIIEGDSTPLESSYGRYYVTLEGISIEGKLLEMDRRIFERTAMVDNGVILDSGTTYTWLAQDAYNALSEEVQSLFREMLQRYKGMPNQLCSIGSVREDLSGFPAVTFHIANGAQLALDTQSSSAANGDNSKNLSVIGMMAQQNYNVDYDIGQNKLYFQRIDCELLED
>PeAP41
MLSLSLFFLLILAFVDLSTSTTEYLKLSLHHKTPFSTPLKSPLISGASSGSGQYFVSLRLGSPPQTLLLVADTSSNLTWVTCSACKTNCSPRKPGSTFLARHSSTFSPFHCFSSLCQLVPQPDPNPCNHTRLHSPCRYEYVYSDWTKTSGFLSKETTTLNTSSGRAMKLRSLAFGCGCHVSCTGSSFNGAHEVMGLVSGLISFSSLLGRLLVTGFSYCLMDYTLSPLPTSYHTIGDVVSLKNDNQSRISPHFLLHCHQGVFNGVKLTIGPPVWLSDESVGLISSPFGFGKMIIRPFVFVLTFGGGSFLNFKVGGMGVQASLVEAHIKL
>PeAP36
MFNQQEKETTLSELTVELHSRTSLQKPTHTDYKSLTLSWLQRDSARVKSLLTRLDLAINSFSTSDLKPLETDSEFKSEALQSPVISSTSQGSTSGEYFSRGGIGKPASQAYLILDSGSDVNWVQSLDVSECRNDTCLYDGDIRPLVILLLGLSLSARLQLIMWGIGCGHNNEGGELVSIPESAFQIDESGNGGVIVDSGTAITQLQTDVYNSLSDAFVRERRTGHQLNGYRCLTRVIICLLEEDYLIFEPAAGICVSLKYVVPIVFALFLLAQEMFSFLLSFQGLLIEYDEHQLASLDTLFLAKRASLTVDPVFSCQDQELITAKVYSSLIARSIPCMVDQADLDFFSESHRCP
>PeAP19
MVQQDLVDDEVFSFWLNRNPEAKEGGELVFGGVDPKHFKGKHTYVPVTKKGYWQINMGDFLIGNHSTGLCEEGCAAIVDSGTSLLAGPTVVEKENEVDHLAGDDLLCTALCSQTGEGIAQVCISGFMALECPPPRGPLWILGDVFMGVYHTVFDYGNLEVGFAEAA
>PeAP1
MKAYLFSLAFLYLSLVQGLNTRGQGTTVKVFHVFSPQSPFRPSKPVSWEDSVLQMLAEDQARLHFLSNLAGRKSWVPIASGRQIVQSPTYIVKANVGTPAQTFLMALDTSNDAAWIPCNGCVGCSSTVFNSVTSTTFKSLGCDAPQCKQVPNPICGGSTCTWNTTYGGSTILSNLTRDTIALSTDIVPGYTFGCIQKTTGSSVPPQGLLGLGRGPLSFLSQTQGLYKSTFSYCLPSFRTLNFSGTLRLGPAGQPLRIKTTPLLKNPRRSSLYYVNLIGIRVGRRIVDIPASALAFNPTTGAGTIFDSGTVFTRLVAPAYTAVRDEFRKRVGNATVSSLGGFDTCYTGPIVAPTMTFMFSGMNVTLPPDNLLIRSTAGSTSCLAMAAAPDNVNSVLNVIA…
>PeAP2
MVQAKPPFPSKLLLLSLLVSILAIFDNGVQCFQGKKVLSMHKFQWKQGSNSSTCLSQETRWENGATILEMKHKDSCSGKILDWNKKLQKHLIMDDFQLRSLQSRMKSIISGRNIDDLVDAPIPLTSGVRLQTLNYIVTVELGGQKMTVIVDTGSDLSWVQCQPCKRCYNQQDPVFNPSTSPSYRTVLCSSPTCQSLQSATGNLGVCGSNPPTCNYVVNYGDGSYTRGELGTEHLDLGNSTAVSNFIFGCGRNNQGLFGGASGLVGFGRSSLSLISQTSAMFGGVFSYCLPRAETEASGSLVMGGNSSVYKNTTPISYTRMIPNPQLPFYFLNLTGITVGSVAVQAPSFGKDGMMIDSGTVITRLPPSIYRALKDEFVKQFSGFPSAPAFMILDTCFNLS…
>PeAP3
MAPSYSLLLCLSLCFYHILISTSQTLFLPLTHSLSKTQFTSAHHLIKSTSTISITRFRHRHHQKNTHNHRQVSLPLSPGSDYTLSFTLDSQPISLYLDTGSDLVWFPCQPFECILCEGKAENTSLASTPPPKLSKTATPVSCKSSACSAAHSNLPSSNLCAISNCPLESIETSDCQKHSCPQFYYAYGDGSLIARLYRDSISLPLSNPTNLIVNNFTFGCAHTALAEPIGVAGFGRGVLSLPAQLATLPPHLGNQFSYCLVSHSFDSDRLRRPSPLILGRYDHDEKERRVNGIKKPRFVYTSMLDNPEHPYFYCVGLEGISIGRKKIPAPGFLRKVDGEGSGGLVVDSGTTFTMLPASLYGSVVAEFEKRFGRVNERAIVIEEDTGLSPCYYFDNNVMN…
>PeAP4
MGPLFPAGILIAVVVFHATVVLSSFPATLHLERGVPASHKLKLSQLKERDRVRHSRMLQSSGGGVVDFPVQGTFDPFLVGLYYTRLQLGSPPRDFYVQIDTGSDVLWVSCSSCNGCPVSSGLHIPLNFFDPGSSPTASLISCSDQRCSLGLQSSDSICAAQNNQCGYTFQYGDGSGTSGYYVSDLLHFDTILGGSVMNNSSAPIVFGCSTLQTGDLTKPDRAVDGIFGFGQQDMSVISQLASQGLTPRVFSHCLKGDDSGGGILVLGEIVEPNIVYTPLVPSQPHYNLNLQSIYVNGQTLAIDPSVFATSSNQGTIIDSGTTLAYLTEAAYDPFISAITSNVSPSVSPYLSKGNQCYLTSSSINDVFPQVSLNFAGGTSMILIPQDYLIQQSSINGAAL…
>PeAP5
MASMTSLCFVLALAMFTIFFSPAFSTSRRALEHPKMQKGFRVRLKHVDLGKNLTKLERIRHGVKRGRNRLQRLKTMALVASSSSEIEAPVLPGNGEFLMKLAIGTPPETYSAILDTGSDLIWTQCKPCTQCFHQSTPIFDPKKSSSFSKLSCSSQLCEALPQSSCSNGCEYLYSYGDYSSTQGILASETLTFGKASVPNVAFGCGANNEGSGFSQGAGLVGLGRGPLSLVSQLKEPKFSYCLTSADDAKTSTLLMGSLASVNASSSAIKTTPLIRSPAHPSFYYLSLEGISVGDTRLPIKKSTFSLQDDGSGGLIIDSGTTITYLEERAFNLVAKEFTSQINLPVDSSGSTGLDVCFTLPSGSTNIEVPKLVFHFDGADLELPAENYMIGDSSMGVACL…
>PeAP6
MGTILKPVAAATLFLCFLLLPMISSTLSPPNDGLIRIGLKKRKYERNNRLAAKLESKEGDSIKKYHLLRNLGGDAEDTDIVSLKNYMDAQYFGEIGIGTPPQKFTVIFDTGSSNLWVPSSKCYFSVACYFHSKYKSSHSRTCKENGKSAEIHYGTGAISGFFSQDHVKVGDLVVKNQEFIEATREPSVTFLVAKFDGILGLGFQEISVGKAVPVWYNMVDQGLVKEPVFSFWFNRNVDEKEGGEIVFGGVDPDHYKGEHTYVPVTQKGYWQFDMGDVLIGGQTSGFCASGCAAIADSGTSLLAGPTTIITEVNHAIGATGVVSQECKAVVAQYGDTIIEMLLAKDQPQKICSQIGLCTFDGTRGVSVGIESVVNEHAQKASDGFHDAMCSTCEMAVVWM…
>PeAP7
MEKKSKRIVSLVTMMLLFFIVMAANFRGCFSAASQTPIKGKPTTPANDRVGSSVFFRVTGNVYPTGHYSVILNIGNPPKAFDLDIDTGSDLTWVQCDAPCKGCTKPLDKLYKPKNNRVPCASSLCQAISTGQNYNCDIPTEQCDYEVQYADLGSSLGVLLSDYFPLRLNNGSLLQPRIAFGCGYDQKYRGPHSPPDTAGILGLGRGKASILSQLRTLGITQNVVGHCFSRVTGGFLFFGDHHFPPSGITWTPMRRSSSDTLYSSGPAELLFGGKPTGIKGLQLIFDSGSSYTYFNAQVYQSILNLVRKDLSGKPLRDAPEEKALAVCWKTAKPIKSILDIKSFFKPLTINFIKAKNVQLQLAPEDYLIITKDGNVCLGILNGDIFMQDRVVVYDNERQQ…
>PeAP8
MECDRVVVLVVVVLLCFQFEASIGLTFSSKLIHRFSDEAKSLSISRKGNASGDLWPKRYSFKYFQLLLGNDLKRQRMKLGSQKNQLLFPSQGSQALFFGNELDWLHYTWIDIGTPNVSFLVALDAGSDLLWVPCDCIQCAPLSASYYNISLDRALSEYSPSLSSTSRHLSCDHQLCEWGSNCKNPKDPCPYIFNYDDFENTTSAGILVEDKLHLASVGDHTARKMLQASVVLGCGRKQGGSFFDGAAPDGVMGLGPGDISVPSLLAKAGLIQNCFSLCFDENDSGRILFGDRGHASQQSTPFLPIQGTYVAYFVGVESYCVGNSCLKRSGFKALVDSGSSFTYFPSEVYNELVSEFDKQVNAKRISFQEGLWDYCYNASSQELHNIPAIQLKFPRNQNF…
>PeAP9
MDLPHCAATFFLFALLFSTTKAVDPCATQSDNSDLSVIPIYSKCSPFVPPKQDSWVNTVITMASKDPERLRYLSTLADQKTTSVPIAPGQQVLKIANYVVRVKLGTPGQQMFMVLDTSNDAAWVPCSGCTGCSSTTFLPNASTTIGSLDCSGAQCSQVRGFSCPATGSSACLFNQSYGGDSSLTATLVQDAITLANDVIAGFTFGCINAVSGGSIPPQGLLGLGRGPISLISQAGAMYSGVFSYCLPSFKSYYFSGSLKLGPVGQPKSIRTTPLLRNPHRPSLYYVNLTGVSVGRIKVPIPSEQLVFDPNTGAGTIIDSGTVITRFVQPVYNAIRDEFRKQVNGPISSLGAFDTCFAATNEAVAPAITLHFEGLNLVLPMENSLIHSSSGSLACLSMAA…
>PeAP10
MEGKARNAPALLFFSFTLVFLSLSTTTLSTSPQFQTLTVNPLPNKPTLSWADTETETESEPEAQTLTDSTFSEASTTTSLSVQLHHLDALSSDKTPQDLFNSRLARDASRVKSLTSLAAATGRTNRTRARGPGFSSSVISGLAQGSGEYFTRLGVGTPARYVFMVLDTGSDIVWIQCAPCKKCYSQTDPVFNPTKSRSFANIPCGSPLCRRLDSPGCSTKKQICLYQVSYGDGSFTYGEFSTETLTFRGTRVGRVALGCGHDNEGLFIGAAGLLGLGRGRLSFPSQIGRRFSRKFSYCLVDRSASSKPSYMVFGDSAISRTARFTPLVSNPKLDTFYYVELLGVSVGGTRVPGITASLFKLDSTGNGGVIIDSGTSVTRLTRPAYVALRDAFRVGASNL…
>PeAP11
MEAPLSFAISTVLLCVASFACVYADNAGFTLEPIHRDSSESPFHNPQEIIHLQRVNNALRRSVNRVHHFDPTAAASVSPKAAESEITSASGEYLMSLSFGTPPLTVMGHGVKSTPLLTDDTFYYLTLEPVGLGKERIQFGDSSSGTGSGNIITDSGTTLTIVPEDVLNELSKAADNQVEGRRAEDPSGFLSLCYNHLKVPVITAHFTGADVNRSNFR
>PeAP12
MGTQFTAIWIALLLSFPVVLSARDDGLMRIGLKKKKLDQLGRRVVPGPVNFIPKEEGGGASKPAATKKYYNLGETEADIVALKNYLDAQYYGEIAIGTPPQTFTVIFDTGSSNLWVPSSKCYFSLACYFHSKYKSSASTTYVKNGTSAAIQYGTGSISGFFSQDSVEVGDLVVKNQDFIEATKEPGVTFLASKFDGILGLGFQEISVGNAVPVWYNMVNQGLVKEKVFSFWLNRNVEGEEGGEIVFGGVDPNHYKGEHTYVPVTHKGYWQFDMGDLLIGTETTGLCAGGCKAIADSGTSLLAGPTTVITQINNAIGASGIVSEECKTVVAQYGKIILEMLVAQAQPRKVCSQISFCTFDGTQGVSMNIESVVEESSDKSSDGLHDAMCTACEMIVVWME…
>PeAP13
MATSHSLLLCFILCFTHVFISTSQTLFLPLIHSLSKTQFTSTHHLLKSTSTRSTARFHHHHHHNNKNSHKHRQVSLPLSPGSDYTLSFTINSQPISLYLDTGSDLVWFPCQPFECILCEGKAENASLASTPPPKLSKTATPVSCKSSACSAVHSNLPSSDLCAISNCPLESIEISDCRKHSCPQFYYAYGDGSLIARLYRDSIRLPLSNQTNLIFNNFTFGCAHTTLAEPIGVAGFGRGVLSLPAQLATLSPQLGNQFSYCLVSHSFDSDGVRRPSPLILGRYDHDEKERRLNGVKKPSFVYTSMLDNPRHPYFYCVGLEGISIGRKKIPAPDFLRKVDGEGSGGVVVDSGTTFTMLPASLYDFIVAEFENRVGRVNERASVIEENTGLSPCYYFDNNV…
>PeAP14
MATTSFGFVTIVICFISLSPFPLLGAAASPDPGFSLDLIHRDSPLSPLYNPNHTDFDRLRNAFSRSISRVNVFKTKAVDINSFQNDLVPNGGEYFMKMSIGTPLVEVIVIADTGSDLTWVQCLPCDPCYRQKYPLFDPSRSSSYRHMLCGSRFCNALDVSEQACAMDTNICEYHYSYGDKSYTNGNLATEKFTIGSTSSRPVHLSPIVFGCGTGNGGTFDELGSGIVGLGGGALSLVSQLSSIIKGKFSYCLVPLSEQSNVTSKIKFGTDSVISGLHVVSTPLVSKHPDTYYYVTLEAVSVGNKRLPYTNGLLNGNVEEGNVIIDSGTTLTFLDSEFFTELERVLEETVKAERVSDPRGLFSVCFRSAGDIDLPVIAVHFTDADVKLQPLNTFVEADED…
>PeAP15
MKHKDSCSGKILDRNKKLQKHLIMGVCGSNPPTCNYVVTMVMGPTQAVRKNQGLFGGASGLVGLGRSNLSLISQNSPMFGGVFSYCLPTTEAEASGSLVMGGNSSVYKNSTPISYTRMIHNPLLPFYFLNLTGITVGGLEVRAPSFGKDGMIIDSGTVISRLPPSIYRALKAEFVKQFSGYPSAPSFMILDSCFNLSGYQEANIPDIKMHFEGGAELNVDVTGVFYSVKTDASQVCLAIASLPYEDEVGIIGNYQQKNQRVIYNTKGSMLGFAGEACSF
>PeAP16
MTSQSLNPQSSFSFATMKAYLFSLAFLFCSLAQGLSTEGLGTTVKVFHVYSSQSPFRPSKPISWEESVLQMMAKDQARLQFLSSLVARKSVVPIASGRGVIQSPSYIVKAKVGTPPQTLLMALDNSYDAAWIPCKGCVGCSSTVFNTLKSTTFKTLGCRAPQCKQVTNPICGGSTCTWNTTYGSSTILSNLTQDRIALSMDPVPNYAFGCIQKATGSSVPPQGLLGFGRGPLSFLSQTQNLYKSTFSYCLPSFRTLNFSGSLRLGPVGQPRRIKTTPLLKNPRRSSLYYVKLNGIRVGRKIVDIPRSALAFNPTTGAGTIFDSGTVFTRLVAPAYIAVRNEFRKRVGNATVSSLGGFDTCYSVPIVAPTITFMFSGMNVTMPRENLLIHSTAGVTSCLA…
>PeAP17
MTHWTYPISTAKTLKNLDLQQPRLKVTLPKIPSSFAWSIVGLYKLTGVNMGVNLQAIVGFVFLSFLLFAVVSSASNDGLLRIGLKKVKLDKNNRIAARLDSKETLRASIRKYNLCSNLGESEDTDIVALKNYLDSQYYGEIGVGSPPQKFTVIFDTGSSNLWVPSSKCYLSVACYFHSKYDSGKSSTYKKNGKSAEIRYGSGSISGFFSNDAIEVGGLVVKDQEFIEATKEPGITFLVAKFDGILGLGFKEISVGDAVPVWDNMIKHGLIKEPVFSFWLNRNAEDEEGGEIVFGGMDPKHYKGKHTFVPVTRKGYWQFNMGDVHIGDKPTGYCASGCAAIADSGTSLLAGPATIITMINQAIGASGVVSQQCKAVVSQYGEAIMDLLLSEAQPKRICSQ…
>PeAP18
MASPPLSKETMLLLLLLLLLSSLFLTTQETQLKNDSLSFSFPLTSLPLSPQTSPSFYSSFISQAKKTPALKSAASPYNYRSRFKYSMILLVSLPIGTPPQSQQMILDTGSQLSWIQCHKKVPRKPPPSTVFDPSLSSSFSVLPCNHPLCKPRIPDFTLPTSCDLNRLCHYSYFYADGTLAEGNLVREKITFSTSQSTPPLILGCAEDASDDKGILGMNLGRLSFASQAKITKFSYCVPTRQVRPGITPTGSFYLGENPHSAGFQYISLLTFSQSQRMPNLDPLAHTVALQGIRIGNKKLNIPVSAFRADPSGAGQSMIDSGSEFTYLVDEAYNKVREEVVRLVGPRLKKGYVYSGVSDMCFDGNAMEIGRLIGNMVFEFDKGVEIVIEKGRVLAYVGGG…
>PeAP20
MSASRALLLLVVAMLLHLVTCTTTTTTTSTATSLHNTIIKAKSQNQPLKSSQYQELSMNIPNDSGSEGKQKLKLVHRDKVSFNKKFHNHSHDFHARMQRDVKRVVSLIRRVSSGSAASYGVEDFGSEVVSGMDQGSGEYFVRIGVGSPPRSQYMVIDSGSDIVWVQCKPCTQCYHQTDPLFDPADSASFMGVSCSSAVCDQVENAGCNSGRCRYEVSYGDGSSTKGTLALETLTLGRTVVQNVAIGCGHMNQGMFVGAAGLLGLGGGSMSFVGQLSRERGNAFSYCLVSRVTNSNGFLEFGSEAMPVGAAWIPLIRNPHSPSYYYIGLSGLGVGDMKVPISEDIFQLTELGNGGVVMDTGTAVTRFPTVAYEAFRDAFIDQTGNLPRASGVSIFDTCYN…
>PeAP21
MGKEKEGFCVVGVLVLFLFLGSSVTSDDRQKRWRKAMVSGETMASSMLINRVPSSIVLPLHGNVYPNGYYNVTLNIGQPSKPYFLDVDTGSDLTWLQCDAPCVQCLEAPHPYYRPSNNLVACTDPICQSLQSNGDHRCENPGQCDYEVAYADGGSSFGVLVRDTFNLNFTSEKRHSPLLALGLCGYDQFPGGSHHPIDGVLGLGKGKSSIVSQLSSLGLVRNVIGHCLSGHGGGFLFFGDDLYDPSRVAWTPMSPDVKHYSPGLAELSFDGKTTGFKNLLTTFDSGASYTYLNSQAYQGLISLLKKELSGKPLKEALNDRTLPLCWKGRKPFKSIRDVKKYFKTFALSFKNERKSKTELEFPPEAYLIISSKGNACLGILNGTEVGLNDLNVIGDISMQ…
>PeAP22
MEAPFLLLILVMSSFLVQNTAELATFSSRLIHRFSKEYKEVSISRGVDVKGTWWPEKKSKEYYQILVSSDLKRQKLKLGPHYQLLFPSQGSKTMSLGNDFGWLHYTWIDIGTPHVSFMVALDSGSDLFWVPCDCVQCAPLSASHYSSLDRDLSEYSPSQSSTSKQLSCGHRLCDMGQNCKNPNQSCPYRINYYTESTSSSGLLVEDIIHLASGGDDTLNTSVKAPVIIGCGMKQSGGYLDGVAPDGLLGLGLQEISVPSFLAKAGLIQNSFSMCFNEDDSGRIFFGDQGPTTQQSAPFLKLNGNYTTYIVGVEVCCVGTSCLKQSSFSALVDSGTSFTFLPDDVFEMIAEEFDTQVNASRSSFEGYSWKYCYKTSSQDLPKIPSLRLIFPQNNSFMVQN…
>PeAP23
MATLFSSAHSFHVRHHKFPFLFLLFLFVLIESCSGFGTFGFDIHHRFSDPVKGMFGVDGLLPVKDSVPYFQVMAHRDRVIHGRRLAASAGGDNNNNNKKNNKTPLTFYYGNETFRINSLGFLHYANVSVGTPSVSFLVALDTGSNLLWLPCDCSSCVHSLGSPSGRVKLNIYSPNTSSTSEKVPCNSTLCSQTQRNRCPSDQSDCPYQVVYLSNGTSSTGYFVQDLLHLISDDSQSKAVDAKITFGCGKVQTGTFLTGGAPNGLFGLGMSNISVPSTLAHNGYTSGSFSMCFSPDGIGRISFGDKGSTGQGETSFNQGQPRSSLYNISITQTSIGGQASDLVYSAIFDSGTSFTYLNDPAYTLIAESFNNMVKETRHSSTEVPFDYCYDISANQTELTI…
>PeAP24
MARLIQLTILFIQFYYYYYITTTAHGVSSNGTTFLLDSSRSAMILPLFLSPPNLCTKFSSTRRLLQRSNANAPPNARMRLHDDLLINGYYTTRLWIGTPPQRFALIVDTGSSVTYVPCSSCEQCGRHQDPKFQPDLSSTYQSVKCNIDCNCDDENQQCVYERQYAEMSTSSGVLGEDIISFGNLSALAPQRAVFGCENMETGDLYSQHADGIMGLGRGDLSIVDHLVDKGVINDSFSLCYGGMGIGGGAMVLGGISPPSNMVFSQSDPVRSPYYNIDLKEIHVAGKPLPLNPTVFDGKHGTILDSGTTYAYLPEAAFVSFKDAIMKELHSLKPIRGPDPNYNDICFSGAGSDISQLSSSFPVVEMVFGNGQKLLLSPENYLFRHSKVHGAYCLGIFQNG…
>PeAP25
MEKKSKRSVSLMMMMFLFFMVISADFQGCFSAASQTPIKGESSTPANDRLGSSVFFRVTGNVYPTGYYSVILNIGNPPKPFDFDIDTGSDLTWVQCDAPCKGCTKPRDKLYKPKNNLVPCSNSICQAVSTGENYHCDAPDDQCDYEIEYADLGSSIGVLLSDSFPLRLTNGTLLQPKMAFGCGYDQKHLGPHPPPDTAGILGLGRGKASILSQLRTLGITQNVVGHCFSRARGGFLFFGDHLFPSSGITWTPMIRSSSDTLYSSGPAELLFGGKPTGIKGLQLIFDSGSSYTYFNAQVYQSTLNLVRKDLAGKPLKDAPEEKELAVCWKTAKPIKSILDIKSYFKPLTISFMNAKNVQLQLAPEDYLIITKDGNVCLGILNGSEQHLGNFNAIGDIFMQ…
>PeAP26
MLSRSFIVLVLVLSLLFSGAFEAIAGIHDHRKNVKSNISTLAGIELPDHMSFNAVSSSTTNTGCNLDTSKKVKQSQTIVSQEDFDLLEDDDDDDEGGEEGKEAKQTVKLHLKHRSKDRKSEGKESFVESTNRDLARIQTLHTRIIEKKNQNDISRLKKDKKRPEKQIKTVVATAASPESYGTGLSGQLMATLESGVSLGSGEYFMDVFIGTPPKHYSLILDTGSDLNWIQCVPCHDCFEQNGPYYDPKESSSFRNIGCHDPRCHLVSSPDPPLPCKAENQTCPYFYWYGDSSNTTGDFALETFTVNLTSPTGKSEFKRVENVMFGCGHWNRGLFHGASGLLGLGRGPLSFSSQLQSLYGHSFSYCLVDRNSDTNVSSKLIFGEDKDLLNHPELNFTTLV…
>PeAP27
MFHSIMVSTSILCTSYTNPYLKSLFLLFHTVLTLLLIMESQHCLSSSPKMLILPLKTQVIPSGSVPRSPNKLPFHHNVSLTVSLTVGTPPQNVSMVIDTGSELSWLHCNKTLSYPTTFDPTRSTSYQTIPCSSPTCTNRTQDFPIPASCDSNNLCHATLSYADASSSEGNLASDVFHIGSSDISGLVFGCMDSVFSSNSDEDSKSTGLMGMNRGSLSFVSQLGFPKFSYCISGTDFSGLLLLGESNLTWSVPLNYTPLIQISTPLPYFDRVAYTVQLEGIKVLEKLLPIPKSTFEPDHTGAGQTMVDSGTQFTFLLGPAYNALRTAFLNQTSSVLRVLEDPDFVFQGAMDLCYLVPLSQRVLPQLPTVTLVFRGAEMTVSGDRVLYRVPGELRGNDSVH…
>PeAP28
MRGLWPPFLVIILVSFMFVSAVYCASLLHLERAFPLNNHGLELHQLRARDRLRHARLLRGFVGGVVDFSVQGSSDPYLVGLYFTKVKLGSPPREFNVQIDTGSDVLWVCCNSCNNCPRTSGLGIQLNFFDSTSSSTAGRVHCSDPICTSAVQTTATQCSSQTDQCSYTFQYGDGSGTSGYYVSDTLYFDAILGQSLIANSSALIVFGCSAYQSGDLTKTDKAVDGIFGFGQGELSVISQLSTRGITPRVFSHCLKGEGNGGGILVLGEILEPGIVYSPLVPSQPHYNLNLQSIAVNGQLLPIDPAAFATSNSQGTIVDSGTTLAYLVAEAYDPFVSAVNAIVSPSVTPMTSKGNQCYLVSTSVSQMFPLASFNFAGGASMVLKPEDYLIPFGSSEGGSA…
>PeAP29
MDTVFVLVSSLPLIFSTHFALTVANNLEFSSIQPTRLVTKLIHRDSIVSPYYRSNDTVADRTERTMKASLARLSYLYAKIERDFDINDLWLNLHPSASEPLFLVNFSMGQPPVPQLAIMDSGSSLLWIQCAPCKSCSQQIIGPMFDPSISTTYDSLSCKNIICRYAPSGECDSSGQCVYNQTYVEGLPSVGVIATEQLIFGSSDEGRNAVNNVLFGCSHRNGNYKDRRFTGVFGLGSGITSVVNQMGSKFSYCIGNIADPDYSYNQLVLSKGVNMEGYSTPLDVVDGHYQVILEGISVGETRLVIDPSAFKRTGKERRVIIDSGTAPTWLAENEYRALEREVRNLIDRFLTPFMRESFLCYRGKVGQDLVGFPAVTFHFAEGADLVVDTESMFYQATPN…
>PeAP30
MVKYSTSMASSRFLFLLSSLILISSSTPTPAPATAPTSTITIPLSAPSSTKLIISSKNPWGALNHLASLSLSRAHHIKSPETKFSLLKTPLFPRSYGGYSISLNFGTPPQTTKLVMDTGSSLVWFPCTSRYLCSRCDFPNIQVKGIPTFIPKLSSSSNLIGCKNHKCSWLYGPKIQSKCQECDPTTQNCTQSCPPYVIQYGLGSTAGLLLSETLDFPDKKTIPGFLVGCSLFSIRQPEGIAGFGRSPESLPSQLGLKKFSYCLVSHALDDTPASSDLVLDTGSGSDDTKTPGLSYTPFQKNPIAAFRDYYYVLLRNIVIGDTHVKVPYKFLAPGSDGNGGTIVDSGTTFTFMEKPVYELVAKEFEKQVAHYTVATEVQNQTGLRPCFNISGEKSVSVPE…
>PeAP31
MHHRFSDSFKNWSGLTRNWPEKGSFEYYAALAHRDQMLRGRRLSDADASLAFSDGNSTFRISSLGFLHYTTVELGTPGVKFMVALDTGSDLFWVPCDCSRCAPTHGASYASLDFELSIYNPRESSTSKKVTCNNDMCAQRNRCLGTFSSCPYIVSYVSAQTSTSGILVKDVLHLTTEDGGREFVEAYVTFGCGQVQSGSFLDIAAPNGLFGLGMEKISVPSVLSREGLIADSFSMCFGHDGIGRISFGDKGSPDQEETPFNIDPAHPTYNVTVTQARVGTMLIDVEFTALFDSGTSFTYMVDPAYSRVSEKFHSLARDKWRPPDPRIPFEYCYDMSPDANASLVPSMSLTMKGGRHFTVYDPIIVISTQNEIVYCLAIVKSTELNIIGQNFMTGYRVVF…
>PeAP32
MIGKQRWRKAMMSSETTGSSMLINRVPSSIVLPLHGNVYPTGFYNVTLNIGQPSKPYFLDVDTGSDLTWLQCDAPCVQCTEAPHPYYKPSNDLVAWKDPICQSLHTNGDQKHENPEQCDYEVEYADGGSSLGVLVKDAFNLNFTSEKRQSPLLALGCGYDQLPGGTYHPIDGVLGLGRGKPSIVSQLSGLGLVRNVIGHCLSGRGGGFLFFGDDLYDSSRVAWTPMSPNAKHYSPGFAELTFDGKTTGFKNLIVAFDSGASYTYLNSQAYQGVISLIKRELSTKSLSEALDDRTLPICWKGRKPFKSVRDVKKYFKTFALSFMNGGKSKTQLEFPPEAYLIVSSKGNACLGILNGTEVQSK
>PeAP33
MHRDVKRVASLIHRLSSGSAAKYEVENFGSDVVSGMNQGSGEYFVRIGLGSPPRSQYMVIDSGSDIVWVQCKPCTQCYHQTDPLFDPADSASFMGVSCSSAVCDRVENAGCNSGRCRYEVSYGDGSYTKGTLALETLTFGRTVVRNVAIGCGHSNRGMFVGAAGLLGLGGGSMSFMGQLSGQTGNAFSYCLVSRGTSTNGFLEFGSEAMPVGAAWIPLVRNPRAPSFYYIRLLGLGVGGTRVPISEDVFQLNELGSGGVVMDTGTAVTRFPTVAYEAFRNAFIEQTQNLPRASGVSIFDTCYNLFGFLSVRVPTVSFYFSGGPILTLPASNFLIPVDDAGTFCFAFAPSPSGLSILGNIQQEGIQISVDEANEFVGFGPNIC
>PeAP34
MAFLQLLVQLYISFILLQSKHCLSSNQPPIVLALRTQKHRTPISTPRLFSTTSKTTDKLLFHHNVTLTVSLKAGTPLQDITMVLDTGSELSWLHCKKEPNLNSIFNPLASKTYTKIPCSSPTCETRTRDLPLPVSCDPAKLCHFIISYADASSVEGNLASETFRVGSVTGPATVFGCMDSGFSSNSEEDAKTTGLMGMNRGSLSFVNQMGFRKFSYCISDRDSSGVLLLGEASFSWLKPLNYTPLVEMSTPLPYFDRVAYSVQLEGIKVSDKVLSLPKSVFEPDHTGAGQTMVDSGTQFTFLLGPVYSALKQEFLLQTKGVLRVLNEPHYVFQGAMDLCYLIEPTRAALPNLPVVNLMFRGAEMSVSGERLLYRVPGEVRGKDSMWCFTFGNSDSLGIE…
>PeAP35
MVSLSLLFHLLLLAFVDLSTSTTEYLKLPLLHKTPFPTPLQSLSSDLQRLSLLHHSHHRHQNHRRASSKSPLISGASSGSGQYFVSIRLGSPPQTLLLVADTGSDLTWLRCSACKTNCSIHPPGSTFLARHSTTFSPAHCFSSLCQLVPHPNPNPCNHTRLHSTCRYEYVYSDGSKTSGFFSKETTTLNTSSGREMKLKNIAFGCGFHVSGPSLIRSSFNGASGVMGLGRGPISFASQLGRRFGRSFSYCLMDYTLSPPPTSYLMIGDVVSSKKDNKSVMSYTPLLVNPEAPTFYYIAIKGVFVDGVKLRIDPSVWSIDELGNGGTVIDSGTTLTFLIEPAYREILSAFKREVKLPSPTPGGASTQSGFDLCVNVTGVSRPRFPRLSLELGGESLYSPP…
>PeAP37
MANIVYLRSPLLVVILFLLFSFHASLLALPLAKKDGFGVALIHRDSPNSPLYNADETPLERFNNAFQRGISRLNLLNMKQYNGPDSGVSSDMGQYLLKFSIGSPPADIYGIVDTGSDLMWTQCQPCEQCYRQINPIYNPKSSSTYTDISCQSNECHLLDTATCSAESLCNYTYAYASSSFTKGVLAKEAITFSSSSGGQPVSVPDIVFGCGHSNSGFNEREMGLVGLGGRPLSLASQIGSYLGNRKFSYCLVPFHTDPSISSKMYFGDGSEIIGEGVVSTPLVRKEDPTYYYVTVEGISVGDKFLPYNSSGTASEGIVFIDTGVPPTILPRDFYNRLEREVKNSIPMTPYQDPQLGTQLCYRSNTTINAPILTVHFGGGAQVPLVPTSTFISPKQDVFC…
>PeAP38
MGAAPFPAGILIAAVVFHATMVLSSFPATFHLERGITANHKMKLSKLKERDRVRHGRMLQSSGVGVVDFPVQGTFDPFLVGLYYTRLQLGTPPRDFYVQIDTGSDVLWVSCGSCNGCPVNSGLHIPLNFFDPGSSPTASLISCSDQRCSLGLQSSDSVCSAQNNLCGYTFQYGDGSGTSGYYVSDLLHFDTVLGGSVMNNSSAPIVFGCSALQAGDLTKSDRAVDGIFGFGQQDMSVVSQLASQGISPRAFSHCLKGDDSGGGILVLGEIVEPNIVYTPLVPSQPHYNLNMQSISVNGQTLAIDPSVFGTSSSQGTIIDSGTTLAYLAEAAYDPFISAITSIVSPSVHPYLSKGNHCYLISSSIHDIFPQVSLNFAGGASMILIPQDYLIQQSSIGAAA…
>PeAP39
MVSVSSSLLYCLSLLSLFPIISSSITIPLQHPQTNQIPFQDQYQKLNHLVTTSLARARHLKHPQTTPATTTTTTAPLFSHSYGGYSVSLSFGTPPQTLSFIMDTGSDIVWFPCTSHYLCKHCSVSSSSSPSSRIQPFIPKESSSSKLLGCKNPKCSWIHRSNINCDQDCSIKSCLNQTCPPYLIFYGSGTTGGVALSETLHLHSLSKPNFLVGCSVISSHQPAGIAGFGRGLSSLPSQLGLGKFSYCLLSHRFDDDTKKSSSLVLDMEQLDSDKKTNALVYTPFVKNPIVDNKSSFSVYYYLGLRRITVGGHHVKVPYKYLSPGEDGNGGVIIDSGTTFTFMAREAFEPLSDEFVRQIKDYRRVKEIEDVIGLRPCFNVSDAKTVSFPELRLYFKGGAD…
>PeAP40
MNIVTPAIFQRSVNMGALPSKYSVFILENVLHNCVKANDAITIRFAIDSERMQRKGSGIRQNASRNALPITYNRCFSCQINKTTKKFRVNDNNGRRKTRTSDLTLPVTCDPSKLCHFIISYADASSVEGHLAFETFRFGSLTPPATVFGSNTEEDAKTTGLMGMNRGSLSFVNQMGLRKFSYCISGLDSTGFLLLGEARYSWLKPLDYTPLVQMSTPLPYFDRVAYSVQLEGIKVNNKVLTLPKSVFVPDHTGAGQTMVDSGTQFTFLLGPVYGALRKEFLLQTAGVLRVLNEPHYVFQGAMDLCYLIDSTRATLPNLPVVKLMFRGAEMSVSGQRLLYRVPGEVRGKDSVWCFTFGNSDELGISSFLIGHHQQQNVWMEYDLENSRIGFAELRCDLAG…
>PeAP42
MSPFNQQEKETTSSELTVELLSRTSIQKTTHTDYKSLTLSRLQRDSARVKSLVTRLDLAINSISSSDLKPLETDSEFKSEDLQSPIISGTSQGSGEYFSRVGNRKTTKSSLFNTRHWQCRSLDVSECRNDTCLYEVSYGDGSYTVGDFVTETITLGSAPVDNVAVGCGHTNEGLFVGAAGLLGLGGGSLSFPSQINATSFSYCLVDRDSESASTLEFNSTLPPNAVAAPLLRNHNLDTFYYVGLTGLSVGGELVSIPESAFQIDESGDGGVIVDSGTAITRLQTDVYNSLRDAFVKRTRDLPSTNGIALFDTCYNLSSKGNVEVPTVSFHFPDGKELPLPAKNYLVPLDSEGTFCFAFAPTASSLSIIGNVQQQGTRVSYDLVNHLVGFVPNRC
>PeAP43
MEAIRFLLISICMGAWLGGSLSSDGLARVGLKKRNLDLNSIHAARITRPQATSFARVTSNAEIVYLKNYLDTQYYGEIGIGSPPQIFTVVFDTGSSNLWVPSSKCLLSITCYFHSKFIARLSRTYTKIGIPCKIQYGSGSVSGFLSQDHVKVGDDIIIDQEFAEVTREGLLALLGVQFDGILGLAFQDIAVGKATPVWYNMAEQGHVSQKVFSLWLNRNPSSELGGEIVFGGLDWRHFKGDHTYVPVTGGGYWQIQVGDIFIANNSTGLCAGGCAAIVDSGTSFLSGPTRIVAQINHAIGARGIVSLECKEVVSKYWNSIWDSIISGLRPEIICVDVGLCLYNNNTVIETVVDGEATDRLSVAEGGALCTFCEMIVFWIQVQLKEKKAKEKIFHYVDEL…
>PeAP44
MGVNLKAIGGFVLLSYLLFAVVLSESNDEALRASIRKYNLLGNLGESEDTDIVALKNYFDAQYYGEIGVGTPSQKFTVIFDTGSSNLWVPSSKCYLSVACYFHSKYNSGKSSSYKKNGKSAEIQYGSGSISGFFSIDAVEVGNLVVKDQEFIEATKEPSITFLVGKFDGILGLGFKEIAVGGAVPVWYVYNMIKQGLIKEPLFSFWLNRNVDDEEGGEIVFGGMDPNHYKGKHTYVPVTQKGYWQFDMGDVIVGDKSTGYCAGGCAAIADSGTSLLAGPTAIITMINHAIGASGVVSQQCKAVVSQYGEVIMDLLLSEVQPKKICSQIGLCTFDGTRGISMGIQSVVDEGNDKSSGVLGNAMCSACEMAVFWMRSQLQQNQTQDHVLDYANQLCERVPN…
>PeAP45
MAIMLNNITTFLFFLLVNSLLFYSTQSLARPRNPNSLILGLTPASRASHPTHPKASTSSRKKLTDVLDMMEPLREVRDGYLISLSIGTPPQVIQVYMDTGSDLTWAPCGNLSFDCIECDDYRNNRMMASFSPSHSSSSHRDSCTSPFCIDVHSSDNPLDPCTMAGCSLSTLVKAKCSWPCPPFAYTYGAGGVVTGTLTRDTLRVHGRNLGVTQEIPRFCFGCVGSTYREPIGIAGFGRGALSLPSQLGFLRKGFSHCFLAFKYANNPNISSPLIIGDIALTSKDDMQFTPMLKSPMYPNYYYVGLEAITVGNVSATEVPSSLREFDSLGNGGMLVDSGTTYTHLPEPFYSQVLSVLQSIINYPRATDMEMRTGFDLCYKVPCQNNSILTGDLLPSITFH…
>PeAP46
MSALDFYTLLRLNSILHPRMGNKILLKAFCLWALTYFLLPASSNGLVRIGLKKRHLDLQTIKDARIARQEGKAGVGASSRVHDLGSSDGDIIPLKNYLDAQYLGEIGIGSPPQNFTVIFDTGSSNLWVPSSKCYFSGTSVKYIMDQDQFLVSSVKTTVQVGDLVVKDQVFVEATKEGSLSFLLGKFDGILGLGFQEISVENVVPCRYNMMQQDLVDDEVFSFWLNRNPEAKDGGELVFGGVDPKHFKGKHTYVPVTQKGYWQINMGDFLIGKHSTGLCEGGCAAIVDSGTSLLAGPTPIITEINHAIGAEGLVSAECKEVVSHYGDLIWELIISGVQPSKVCAQLGLCIFNGAKSASTGIESVVEKENKEKSSAGNDLPCTACQMLVIWVQNQLREKAT…
>PeAP47
MAMPKLEVPLLFLFFFFFFLAPTPSRAETFGPPLVSPIQKDASTLQYIITAYLQSPKETKLLLDLGASYIWINCDDYNSSSYRHIPCTTLLDEFVGCFACLMNCRDSSPNCGDSVCVLKPENPFQPSFSGNEQYAPALVDYFSMLTLDNTGSVGGPSSSSPFTFIFSCGYKENLKGLARGVTGSAGLGRSSISIPVQASAIFHYPRYFALCLSGSKTRPGAAFVGTKGPYKFGRRIDLSKPLAYTPLLLNPVGKYSYPDLKKPSSEYFIGVTSIKVNGKAVALNQSLLAINSGNGSGGTKLSTVVPYTQLETSIYKAVTAAFVKAAASSPFNLTRTKPVQAFSVCYPASNVRRTRAGPTVPAIDLVMHRNDVVWKILGSNSMVRVAKKGGADVWCLGFV…
>PeAP48
MRMMMAEALSCVLLLTMMISFGIVSANNGVFSVKYKYAGLQRSLSDLKAHDDQRQLRILAGVDLPLGGIGRPDILGLYYAKIGIGTPTKDYYVQVDTGNTGKLVPCDQEFCYEINGGQLPGCTTNMSCPYLEIYGDGSSTAGYFVKDVVQYARVSGDLKTTAANGSVIFGCGARQSGDLGSSNEEALDGILGFGKSNSSMISQLAVTGKVKKIFAHCLDGTNGGGIFVIGHVVQPKVNMTPLIPNQPHYNVNMTAVQVGHEFLSLPTDVFEAGDRKGAIIDSGTTLAYLPEMVYKPLVSKIISQQPDLKVHTVRDEYTCFQYSDSLDDGFPNVTFHFANSVILKVYPHEYLFPFEGLWCIGWQNSGVQSRDRRNMTLLGDLVLSNKLVLYDLENQAIGW…
>PeAP49
MAAFQSPLSLALAIALLCVSSFGCIYARKVGFTVDLIHRDSPLSPFYNSEETDLQRINNALRRSISRVRHFDPIAAASVSPKAAESDVTSNGGEYLMSLSLGTPPFKIMGIADTGSDLIWTQCKPCERCYKQVDPLFDPKSSKTYRDFSCDARQCSLLDQSTCSSNICRYQYSYGDRSYTMGNVASDTITLDSTTGSPVSFPKTVIGCGHENDGTFSNKGSGIVGLGAGPLSLISQMGSSVGGKFSYCLVPLSSLAGNSSKLNFGRNAVVSGPGVQSTPLLSSETMSTFYFLTLEAMSVGNERIKFGDSSLGTGEGNIIIDSGTTLTIVPDDFFSDLSTAVGKQVEGRRAEDPSGFLSVCYSATSDLKVPAITAHFTGADVKLKPINTFVQVSDDVVCL…
>PeAP50
MQTPLSCSTKKQICLYQVSYGDGSFTVGEFSTETLTFRGTRVGRVVLGCGHDNEGLFVGAAGLLGLGRGRLSFPSQIGRRFNSKFSYCLVDRSASSRPSSIVFGDSAISRTARFTPLLSNPKLDTFYYLELLGISVGGTRVSGISASLFKLDSTGNGGVIIDSGTSVTRLTRAAYVALRDAFRVGASNLKRAPEFSLFDTCFDLSGKTEVKVPTVVLHFRGADVSLPASNYLIPVDNSGSFCFAFAGTASGLSIIGNIQQQGFRVVYDVATSRVGFAPRGCA
>PeAP51
MANSSSSSSLVISYSLILLNLYAIVSSTSDFNNRHHPMILPLLLSTPNISAHRMPFDGHKSRRHLQNSELPNARMRLFDDLLSNGYYTTRLFIGTPPQEFALIVDTGSTVTYVPCSSCEQCGKHQDPRFQPDLSSTYRSVKCNPSCNCDDEGKQCTYERRYAEMSSSSGVIAEDVVSFGNESELKPQRAVFGCENVETGDLYSQRADGIMGLGRGRLSVVDQLVDKGVIGDSFSLCYGGMDVGGGAMVLGQISHPPNMIFSHSNPYRSPYYNIELKELHVAGKPLKLKPKVFDEKHGTVLDSGTTYAYFPEAAFHALKDAIMKEIHHLKQIPGPDPNYHDICFSGAGREVSHLSKVFPEVNMVFGSGQKLSLSPENYLFRHTKVSGAYCLGIFQNGNDQ…
>PeAP52
MSEPASKPFLLFCALIFLFFTSTLPRDLPDATTRTTTTTTILDVTSSLQQAHNILSFDLQTQKPSTQTTITTSTPSFSNSSLSFSLELHPRETIYKIHHKDYKSLVLSRLHRDTARFNSLTARLQLALEDISKSDLKPLETEIKPEDLSTPVTSGTSQGSGEYFTRVGVGNPARQFYMVLDTGSDINWLQCQPCTDCYQQIDPIFDPTASSTYAPVTCQSQQCSSLEMSSCRSGQCLYQVNYGDGSYTFGDFATESVSFGNSGSVRNVALGCGHDNEGLFVGAAGLLGLGGGPLSLTNQLKATSFSYCLVNRDSAGSSTLDFNSVQLGVDSVTAPLMKNRKIDTFYYVGLSGMSVGGQMVSIPESAFRLDESGNGGIIVDCGTAITRLQTQAYNPLRDA…
>PeAP53
MESDDDQSPQFKGVVIISLPPPDNPSLGKTITAFTLTNSDYPQSPQTHQEDQLPISPPPPPSQNSQLQFSSSRLFLGTPRKLLSFLFISLFALAIYSSLFTNTFQELKSNNNDDDDDQKPKSFVFPLYHKLGSREIPLNDLENHLRRFVYKENVVASVDHLNGPHKISKLASSNAAAAMDSSTIFPVRGNLYPDGLYFTYMLVGSPPQPYYLDFDTGSDLTWIQCDAPCTSCAKGANAWYKPRRGDIVPPKDLLCMEVQRNQKAGYCETCDQCDYEIEYADHSSSMGILATDKLLLMVANGSLTQLNFIFGCAYDQQGLLLKTLVKTDGILGLSRAKVSLPSQLASQGIINNVIGHCLTTDVGGGGYMFLGDDFVPRWGMAWVPMLDSPSMEFYHTEVV…
>PeAP54
MESISCKSLEAMMGLLWIMVCYLSLASSSSQAKPKAYVQSINQSSIHLNVYHVHGHGSSLTPNSSSLLSDVLLHDEEHVKALSDRLANKGLGSGSAKPPKSGHLLEPNSASIPLDPGLSIGSGNYYVKLGLGSPPKYYAMVLDTGSSLSWLQCQPCVVYCHAQADRLYDPSVSKTYKKLSCASVECSRLKAATLNDPLCETDSSACVYTATYGDTSFSIGYLSQDLLTLTSSQTLPQFTYGCGQDNQGLFGRAAGIIGLARDKLSMLAQLSTKYGRAFSYCLPTANSGSSGGGFLSIGSISPTSYKFTPMLTDSKNPSLYFLRLTAITVSGRPLGLAAAMYRVPTLIDSGTVITRLPMSMYAALRQAFVKIMSTKYAKAPAFSILDTCFKGSLKSISAV…
>PeAP55
MASSLLLFFLSFLILITSSKSTPTTITIPLSAPSFTELIVSSKNPWGSLNHLASLSLSRAHHIKSPKTNFSRIKTPLFPRSYGGYSISLSFGTPPQTTKFVMDTGSSLVWFPCTSRYFCSECNFPNIKKTVPTFFPKLSSSSKLIGCKNRRCSMFFGPEIQSKCQECDSTAQNCTQTCPPYIIQYGSGSTAGLLLSETLDFPDKKTIPDFLVGCSIFSIKQPEGIAGFGRSPESLPSQLGLKKFSYCLVSHAFDETPTSSDLVLDTGSGSGVTKTAGLSHTPFLKNPTTAFRDYYYVLLRNIVIGDTHVKVPYKFLVPGSDGNGGTIVDSGTTFTFMENPVYELVAKEFEKQMAHYKVATEIQNLTGLRPCYNISGEKSVSVPDLIFQFKGGAKMALPL…
>PeAP57
MATPISSVSLTMKCFLYAYFLCLCLLFSLEKGYALEGRKIAESHHSHSIEVSSLLPPASCKPSTKVLSNNDNKASLKVVHKHGPCSKLSLNEASAAPTHTEILLQDQSRVKSIHSRLSNSKTSGGKDVKVTDSTTIPAKDGSIVGSGNYIVTVGLGTPKKDLSLIFDTGSDITWTQCQPCARSCYKQKEQIFDPSQSTSYTNISCSSSICNSLTSATGNTPGCASSTCVYGIQYGDSSFSVGFFGTEKLTLTSTDEFNNFYFGCGQNNQGLFGGSAGLLGLGRDKLSLVSQTAQKYNKIFSYCLPSSSSSTGFLTFGGSASKNAKFTPLSTISAGPSFYGLDFTGISVGGKKLAISASVFSTAGAIIDSGTVITRLPPAAYSALRASFRNLMSKYPMTK…
>PeAP60
MANMSSLSFVVALAIFALVFSHAFSTSRRVLEHPKVQNGFRVKLKHVDSGKNLTKFERIQHGVKRGRHRLQRFKAMALVASSNSEIDAPVLPGNGEFLMKLAIGTPPATYSAIMDTGSDLIWTQCKPCTQCFDQPTPIFDPKKSSSFSKLSCSSKLCEALPQSTCSDGCEYLYGYGDYSSTQGILASETLTFGKVSVPKVAFGCGEDNEGSGFSQGSGLVGLGRGPLSLVSQLKEPKFSYCLTSVDDTKASTLLMGSLASVKASDSEIKTTPLIQNSAQPSFYYLSLEGISVGDTSLPIKKSTFSLQEDGSGGLIIDSGTTITYLEQSAFDLVAKEFTSQMNLPVDNSGATGLEVCFTLPSGSTDIEVPKLVFHFDGADLELPAENYMIADASMGVACL…
>PeAP61
MDLRRLVALLMVLLVAELGLVSFSLGNVVFKVQHKFAGRIRNLTEFKAHDARRHSRLLSSVDLPLGGNGHPAETGLYFAKIGLGNPSKDYYVQVDTGSDILWVNCIGCDKCPTKSDLGIKLTLYDPASSVSATRVSCDDDFCTSTYNGLLPDCKKELPCQYNVVYGDGSSTAGYFVRDAVQFERVTGNLQTALSNGTITFGCGAQQSGGLGTSGEALDGILGFGQANSSMISQLAAAGKVKRAFAHCLDNVNGGGIFAIGELVSPKVHTTPMVPNQAHYNVYMEEIEVGGTVLELPTDVFDSGDRRGTIIDSGTTLAYLPEVVYDSMMNEIRSQQPGLSLHTVEEQFICFKYSGNVDDGFPDIKFHFKDSLTLTVYPHDYLFQISEDIWCFGWQNGGMQ…
>VvAP16 GSVIVT01000170001
MALSPIQLTTTTTLLLLVFLFLTIYIQSTAADSADSATPFGPSAMVLPLTLSAPNSSRTLSHSRRHLQRSESHSTATARMPLYDDLIPYGYYTTRIWIGTPPQTFALIVDTGSTLTYVPCSTCEQCGKHQDPNFQPDWSSTYQPLKCSMECTCDSEMMHCVYDRQYAEMSSSSGVLGEDIVSFGKQSELKPQRTVFGCENVETGDIYSQRADGIMGLGRGDLSIVDQLVEKGVIGNSFSLCYGGMDVGGGAMVLGGISPPAGMVFTHSDPARSAYYNIDLKEIHIAGKQLPINPMVFDGKYGTILDSGTTYAYLPEPAFKAFKDAIMKELNSLKLIQGPDRNYNDICFSGVGSDVSQLSKTFPAVDLVFSNGNRLSLSPENYLFQHSKAHGAYCLGIFQ…
>VvAP48 GSVIVT01006894001
MAFSWSVFIVILLSILGFRSCHARIFSFQMHHRFSEPVKKWSEGAGNGFPAGNWPAKGSFEYYAELAHRDRALRGRRLSDIDGLLTFSDGNSTFRISSLGFLHYTTVSLGTPGKKFLVALDTGSDLFWVPCDCSRCAPTEGTTYASDFELSIYNPKGSSTSRKVTCDNSLCAHRNRCLGTFSNCPYMVSYVSAETSTSGILVEDVLHLTTEDNRQEFVEAYVTFGCGQVQTGSFLDIAAPNGLFGLGLEKISVPSILSKEGFTADSFSMCFGPDGIGRISFGDKGSPDQEETPFNLNALHPTYNITVTQVRVGTTLIDLDFTALFDSGTSFTYLVDPIYTNVLKSFHSQAQDSRRPPDSRIPFEFCYDMSPGENTSLIPSMSLTMKGGSQFPVYDPIII…
>VvAP39 GSVIVT01008267001
MGFLGVSLFVFLLWNFASSSPLVELRRKNDDREPTSFILPLYPKLGSRSLGDLELKLGKFVDFHVNDMKPGGINKLATSVSAFDSSTIFPVRGDVYPNGLYFTHIFVGSPPRRYFLDMDTGSDLTWIQCDAPCTSCAKGPNPLYKPKKGNLVPLKDSLCVEVQRNLKTGYCETCEQCDYEIEYADHSSSMGVLASDDLHLMLANGSLTKLGIMFGCAYDQQGLLLNSLAKTDGILGLSKAKVSLPSQLASQRIINNVLGHCLTSDATGGGYMFLGDDFVPYWGMAWVPMLNSHSPNYHSQIMKISHGSRQLSLGRQDGRTERVVFDTGSSYTYFPKEAYYALVASLKDVSDEGLIQDGSDPTLPVCWRAKFPIRSVIDVKQFFQPLTLQFRSKWWIVST…
>VvAP40 GSVIVT01008844001
MFLGCFSASNQPISNRMGHTVVFPLQGNVYPQGFYSVSLRIGNPPKPYTLDIDSGSDLTWLQCDAPCVSCTKAPHPPYKPNKGPITCNDPMCSALHWPSKPPCKASHEQCDYEVSYADHGSSLGVLVHDIFSLQLTNGTLAAPRLAFGCGYDQSYPGPNAPPFVDGVLGLGYGKSSIVTQLRSLGLIRSIVGHCLSGRGGGFLFLGDGLSTTPGIIWTPMSRKSGESAYALGPADLLFNGQNSGVKGLRLVFDSGSSYTYFNAQAYKTTLSLVRKYLNGKLKETADESLPVCWRGAKPFKSIFEVKNYFKPFALSFTKAKSAQLQLPPESYLIISKHGNACLGILNGSEVGLGDSNVIGDIAFQDKMVIYDNERQQIGWVPKDCNKLPKS
>VvAP41 GSVIVT01008883001
MAPPPYPLPSLPFLLLILTVLGLPRSSSTLMPGFRRQQLETGFQVGLRHIDAGRNFTRLQLIQRGINRGRQRLQRMSGMATTAERNGFQAPVHVGDGEFVVNLMIGTPPVPFPAIMDTGSDLIWTHKLCKGVKPSKFSIPRIGFGCGVNNRATGMDQTAGLLGLGRGVLSLVSQLGTQKFSYCLTSIHENKTSSLLFGSLAYSNFNPGKIPRTPLIQNPFLPSYYYLALKGITVGYTLLPIPEFAFQLGKDGSGGMILDSGTTITYLQEDAFDVLKNAFISQTELQVANSSTTGLDLCFHLPVKNAAEVKVPKLIFHFKGLDLALPVENYMVSDPEMGLICLAIDATGSLSIFGNIQQQNMLVLHDLKKSTLSLVPTQCDKV
>VvAP42 GSVIVT01008978001
MAYLLVVDAAIAVTFSSKLIHRFSDEAKAFFVSRNGNIFADSWPKKRSFDYYRLLLSSDLKRQKLKLGAEYQLLFPSEGSDALFLGNEFGWLHYTWIDIGTPNVSFLVALDAGSDLLWVPCDCMQCAPLSASYYDRLGRDLNEYSPSLSSTSKPLSCNDQLCELGSDCKSSKDPCPYLASYYSENTSSSGLLIEDRLHLAPFSEHASRSSVWASVIIGCGRKQSGAFSDGAAPDGLMGLGPGDLSVPSLLAKAGLVRNTFSICFDDNHSGTILFGDQGLVTQKSTSFVPLEGKFVTYLIEVEGYLVGSSSLKTAGFQALVDSGTSFTFLPYEIYEKIVVEFDKQVNATRSSFKGSPWKYCYNSSSQELLNIPTVTLVFAMNQSFIVHNPVIKLISENEE…
>VvAP44 GSVIVT01009385001
MTQTWSLLISAIVILSFVTIYSSSASQIPNRGVRRPMIFPLYFASPKSSGHRQAIEGSYWRRHLKSDPYHHPNARMRLYDDLLSNGYYTTRLWIGTPPQEFALIVDTGSTVTYVPCSDCEHCGKHQDPRFQPDESSTYHPVKCNMDCNCDHDGVNCVYERRYAEMSSSSGVLGEDIISFGNQSEVVPQRAVFGCENVETGDLYSQRADGIMGLGRGQLSIVDQLVDKNVINDSFSLCYGGMHVGGGAMVLGGIPPPPDMVFSRSDPYRSPYYNIELKEIHVAGKPLKLSPSTFDRKHGTVLDSGTTYAYLPEEAFVAFRDAIIKKSHNLKQIHGPDPNYNDICFSGAGRDVSQLSKAFPEVDMVFSNGQKLSLTPENYLFQHTKVHGAYCLGIFRNGDS…
>VvAP30 GSVIVT01010876001
MTDTKPLRLVTGLIHQDSILSSYQSLDRNNVERRRTRRAAFITDEIQANMVADDRGQAFLVNFSVGRPPVPQLVGIDTGSDLLWVQCRPCADCFRQSTPIFDPSKSSTYVDLSYDSPICPNSPQKKYNHLNQCIYNASYADGSTSSGNLATEDIVFETSDQGTVTVSSVVFGCGHSNRGRFDGQQSGILGLSAGDQSIVSRLGSRFSYCIGDLFDPHYTHNQLVLGDGVKMEGSSTPFHTFNGFYYVTLEGISVGETRLDINPEVFQRTESGQGGVVMDSGTTATFLAKDGFDPLSNEIQRLVRGHFQQVIYRTIPGWLCYKGRVNEDLRGFPELAFHFAEGADLVLDANSLFVQKNQDVFCLAVLESNLKNIGSVIGIMAQQHYNVAYDLIGKRVYFQ…
>VvAP27 GSVIVT01012684001
MDAQYFGEIGIGTPPQTFTVIFDTGSSNLWVPSSKCYFSVPCYFHSKYKSSQSSTYRKNGKSADIHYGTGAISGFFSEDNVKVGDLVVKNQEFIEATREPSVTFLVAKFDGILGLGFQEISVGNAVPVWYNMVKQGLVKEPVFSFWLNRKTDDDEGGELVFGGVDPDHFKGEHTYVPVTQKGYWQFDMGEVLIDGETTGYCAGGCAAIADSGTSLLAGPTAVVAMINHAIGATGVVSQECKTVVAQYGETIMDLLLSEASPQKICSQIGLCTFDGTRGVGMGIESVVDEKNGDKSSGVHDAGCSACEMAVVWMQSQLRQNQTKERILEYVNELCDRLPSPMGESAVDCLQLSSMPNVSLTIGGKVFDLSANEYVLKVGEGAAAQCISGFIAMDVPPPRG…
>VvAP32 GSVIVT01016510001
MLFSHFLPIQTLFLLYLPEACNRFVRVWSHDAIVCPDCDGGFLEEIEEQPRRPHRGRGDRSPFNPVIVMRGTADEGGGEGGDRGAFDLYYDDGGGSGLRPLPASVSEFLLGSGFDRLLEQLSQMEINGIGRYEQPPASKAAIEAMPTIEIADAHVNTEHHCAVCKEPFELGAEAREMPCKHIYHSDCILPWLSLRNSCPVCRHELPSEERNSPESNEQTPEETVGLTIWRLPGGGFAVGRFSGGRRGGERELPVVYTEMDGGFNNGGAPRRISWTSRTNRNQERGGLGRMFRNLLACFGGHGSSSSSSSSESGSRRRSSSSLLTLGSSSRNRRAWALEVNTSTPAVILPLKTQVLPSGSVPRPSSKLSFHHNVSLTVSLTVGSPPQTVTMVLDTGSELS…
>VvAP10 GSVIVT01017701001
MRLKYILVANCLLWAWACCLALDDSSDGLVRIGLKKKPLDLARLHAARITRGNGFHAQGLGKVDDNYPKANTVYLKNYMDAQYYGEIGIGSPPQTFSVVFDTGSSNLWVPSSKCYFSIACYFHARYRAVLSRTYSKNGRHCKINYGSGSISGFFSQDHVQIGEIVIKNQVFTEATKEGLFAFSLAQFDGILGLGFQNASVGKIPPIWYNMVQQSLVSMEIVSFWLNRDPKAKIGGEVIFGGVDWRHFMGDHTFVPITRKDYWQIEVGDILIAGSSTGFCEGGCAAIVDTGTSMIAGPTTVVTQINHAIGAEGIVSFNCKNVVNKYGRLIWQFLVSGFQPENVCSDIGLCAYNGTKNASAGMETVIGNGDNAACTFCEMIAFWIQVQLKEHKAKEKVFQY…
>VvAP9 GSVIVT01019071001
MDLGRWVLCFCLLALFLPTIVSGNAVFRVQHKFKGRGKSLDALRAHDTRRHGRILSAVDLPLGGNGHPSEAGLYFAKIGIGTPSKDYYVQVDTGSDILWVNCAGCDRCPTKSDLGVDLTLYDMKASTTSDAVGCDDNFCSLYDGPLPGCKPGLQCLYSVLYGDGSSTTGYFVQDFVQYNRISGNFQTTPTNGTVVFGCGNKQSGELGSSSEALDGILGFGQANSSMLSQLASSGKVKKVFSHCLDNVDGGGIFAIGEVVEPKVNITPLVQNQAHYNVVMKEIEVGGDPLDVPSDAFESGDRKGTIIDSGTTLAYFPQEVYVPLIEKILSQQPDLRLHTVEQAFTCFDYTGNVDDGFPTVTLHFDKSISLTVYPHEYLFQVKEFEWCIGWQNSGAQTKDG…
>VvAP36 GSVIVT01019297001
MSFSEASISPNTPEPPVSSNNGEYLMKISIGTPPFDVYGIYDTGSDLMWTQCLPCLSCYKQKNPMFDPSKSTSFKEVSCESQQCRLLDTPTSILNIVFGCGHNNSGTFNENEMGLFGTGGRPLSLTSQIMSTLGSGRKFSQCLVPFRTDPSITSKIIFGPEAEVSGSDVVSTPLVTKDDPTYYFVTLDGISVGDKLFPFSSSSPMATKGNVFIDAGTPPTLLPRDFYNRLVQGVKEAIPMEPVQDPDLQPQLCYRSATLIDGPILTAHFDGADVQLKPLNTFISPKEGVYCFAMQPIDGDTGIFGNFVQMNFLIGFDLDGKKVSFKAVDCTKQQ
>VvAP17 GSVIVT01022186001
MAARFLVAMSVVVLLIESCMAAMFSARLIHRFSDEVKAFRAARSGLSGSWPEWRTMEYYKMLVRSDWERQKVMLGSKYQFLFPSEGSKTMSFGNDYGWLHYTWIDIGTPNISFLVALDAGSDLLWIPCDCIQCAPLSASYYGSLDRDLNQYSPSGSSTSKHLSCSHQLCESSPNCDSPKQLCPYTINYYSENTSSSGLLIEDILHLTSGIDDASNSSVRAPVIIGCGMRQTGGYLDGVAPDGLMGLGLGEISVPSFLSKAGLVKNSFSLCFNDDDSGRIFFGDQGLATQQTTLFLPSDGKYETYIVGVEACCIGSSCIKQTSFRALVDSGASFTFLPDESYRNVVDEFDKQVNATRFSFEGYPWEYCYKSSSKELLKNPSVILKFALNNSFVVHNPVFV…
>VvAP18 GSVIVT01022355001
MEIGKVGVLVVLVVLVGLSGWSSASDHQHKRKKAVFPEPAASSSLINIIQSSVVFPLYGNVYPLGYYYVSLSIGQPPKPYFLDPDTGSDLSWLQCDAPCVRCTKAPHPLYRPNNNLVICKDPMCASLHPPGYKCEHPEQCDYEVEYADGGSSLGVLVKDVFPLNFTNGLRLAPRLALGCGYDQIPGQSYHPLDGVLGLGKGKSSIVSQLHSQGVIRNVVGHCVSSRGGGFLFFGDDLYDSSRVVWTPMLRDQHTHYSSGYAELILGGKTTVFKNLLVTFDSGSSYTYLNSLAYQALVHLVRKELSEKPVREALDDQTLPLCWRGKRPFKSVRDVKKFFKPLALSFPGGGRTKTQYDIPLESYLIISLKGNVCLGILNGTEAGLQDFNLIGDISMQDKMV…
>VvAP28 GSVIVT01026281001
MKISDNGLTKKPSGMIDMMEPLREVRDGYLISLNLGTPPKVIQVYMDTGSDLTWVPCGNLSFDCMDCNDYRNNKLMSTYSPSYSSSSLRDLCVSPLCSDVHSSDNSYDPCAVAGCSLSTLVKGTCPRPCPSFAYTYGAGGVVIGTLTRDTLTTHGSSPSFTREVPNFCFGCVGSTYREPIGIAGFGRGVLSLPSQLGFLQKGFSHCFLGFKFANNPNISSPLVIGDLAISSNDHLQFTSLLKNPMYPNYYYIGLEAITVGNATAIQVPSSLREFDSHGNGGMIIDSGTTYTHLPGPFYTQLLSMLQSIITYPRAQEQEARTGFDLCYRIPCPNNVVTDHDHLLPSISFHFSNNVSLVLPQGNHFYAMGAPSNSTVVKCLLLQNMDDSDSGPAGVFGSFQ…
>VvAP35 GSVIVT01031327001
MDAQYYGEIGIGTPPQNFTVVFDTGSANLWVPSTKCHFSIACLFHSKYNSRLSTTYIDLGKEGEIHYGSGSISGVFSQDNVQVGSMAIKNQVFIEATREASLVFVLGKFDGILGLGFEEIVVGNATPVWYNLLRQGLVQEDIFSFWLNRDPQATDGGEIVFGGVDKRHFKGQHTYASITQKGYWQFEMGEFLIGYQSTGFCEAGCAAIVDSGTSLIAGPTAIVTEINHAIGAEGIVSQECKEVVSQYGNMIWDLLISRVQPDAVCSQIGLCNFNGSQIESPRIKTVVEEEDARGTKVGNEVWCTACEMTVIWIQNQLKQRKTKEIIFSYVTELCQSLPSPMGESVVDCGRVPYMPDVTFTIADKHFTLTPKEYVLKTGEGITTVCLSGFIALDVPPPRG…
>VvAP34 GSVIVT01031329001
MRQGVVWAAFCLWALICPLLPVYSHGSVRIGLKKRPLDFNNMRTARIAQMQGKIGGGVMSKYHGFDDPDGEFVSLKNYLDAQYFGEIGIGTPPQNFTVVFDTGSSNLWVPSSKCYFSIACFFHNKYKARLSSTYTKIGRPGEIHYGSGSISGFFSQDNVEVGSLVVKDQVFIEATREGSLTFALAKFDGIMGLGFQGISVGNATPVWSTMLQQGLLHEELFSFWLNRNPNANEGGEIVFGGVDKRHFRGKHTFVPVTQAGYWQFRMGDFLISNQTTGVCEGGCSAIVDSGTSLIAGPTLVVTQINHAIGAEGIVSMECKEVVSQYGNMMWDLLVSGVLPSKVCSQIGLCMASPGIRTVVEKEKMESVEEVGDVVFCNACEMIAVWIQSQLKQMKTKDKV…
>VvAP13 GSVIVT01031432001
MFWPPPAVASGFPATLTLERAFPLNQRVELDELKARDRVRHGRFLQSSVGVVDFPVEGTYDPYRVGLYFTRVLLGSPPKEFYVQIDTGSDVLWVSCGSCNGCPQSSGLHIPLNFFDPGSSSTASLISCSDQRCSLGVQSSDAGCSSQGNQCIYTFQYGDGSGTSGYYVSDLLNFDAIVGSSVTNSSASIVFGCSISQTGDLTKSDRAVDGIFGFGQQDMSVISQMSSQGITPKVFSHCLKGDGGGGGILVLGEIVEEDIVYSPLVPSQPHYNLNLQSISVNGKSLAIDPEVFATSTNRGTIVDSGTTLAYLAEEAYDPFVSAITEAVSQSVRPLLSKGTQCYLITSSVKGIFPTVSLNFAGGVSMNLKPEDYLLQQNSIGDAAVWCIGFQKIQGQGITI…
>VvAP12 GSVIVT01031690001
MSKGPKAIMLIIRPPCLFAPSPLLRILLLLPLLLIISITITTPVSANHGFFSLKYKFAGQKRSLAALKAHDNSRQLRILAGVDLPLGGTGRPEAVGLYYAKIGIGTPARDYYVQVDTGSDIMWVNCIQCNECPKKSSLGMELTLYDIKESLTGKLVSCDQDFCYAINGGPPSYCIANMSCSYTEIYADGSSSFGYFVRDIVQYDQVSGDLETTSANGSVIFGCSATQSGDLSSEEALDGILGFGKSNTSMISQLASSGKVRKMFAHCLDGLNGGGIFAIGHIVQPKVNTTPLVPNQTHYNVNMKAVEVGGYFLNLPTDVFDVGDKKGTIIDSGTTLAYLPEVVYDQLLSKIFSWQSDLKVHTIHDQFTCFQYSESLDDGFPAVTFHFENSLYLKVHPHE…
>VvAP25 GSVIVT01033723001
MPSSISILALILAFAAILLTAAVVHCGSPASLLTLERAFPVNQRVELEVLRARDQARHGRLLRGVVGGVVDFTVYGTSDPYLVGLYFTKVKLGSPPREFNVQIDTGSDILWVTCNSCNDCPRTSGLGIELSFFDPSSSSTTSLVSCSHPICTSLVQTTAAECSPQSNQCSYSFHYGDGSGTTGYYVSDMLYFDTVLGDSLIANSSASIVFGCSTYQSGDLTKVDKAIDGIFGFGQQDLSVVSQLSSLGITPKVFSHCLKGEGDGGGKLVLGEILEPNIIYSPLVPSQSHYNLNLQSISVNGQLLPIDPAVFATSNNQGTIVDSGTTLTYLVETAYDPFVSAITATVSSSTTPVLSKGNQCYLVSTSVDEIFPPVSLNFAGGASMVLKPGEYLMHLGFSD…
>VvAP24 GSVIVT01033935001
MLKMKTQKTANFIEKSMASSSSSIILILCGFTLFSLLLLANSSPDKNPATITLPLTPLFTKNPSSDPWQLLSHLTSASLTRAHHLKHRKNTSSVNTPLFAHSYGGYSVSLSFGTPSQTLSFVMDTGSSLVWFPCTSRYVCTRCSFPNIDPAKIPTFIPKLSSSAKIVGCLNPKCGFVMDSENSANCTKACPTYAIQYGLGTTVGLLLLESLVFAERTEPDFVVGCSILSSRQPSGIAGFGRGPSSLPKQMGLKKFSYCLLSHRFDDSPKSSKMTLYVGPDSKDDKTGGLSYTPFRKNPVSSNSAFKEYYYVTLRHIIVGDKRVKVPYSFMVAGSDGNGGTIVDSGSTFTFMEKPVFEAVATEFDRQMANYTRAADVEALSGLKPCFNLSGVGSVALPSL…
>VvAP21 GSVIVT01034136001
MTLSTPSLKSISFLLANALFLVQIQIQVCLCASKSIDMLVLPLKTQVVPSGSFPRSPNKLHFHHNVSLTVSLTVGTPPQNVSMVLDTGSELSWLRCNKTQTFQTTFDPNRSSSYSPVPCSSLTCTDQDSKNTGLMGMNRGSLSFVSQMDFPKFSYCISDSDFSGVLLLGDANFSWLMPLNYTPLIQISTPLPYFDRVAYTVQLEGIKVSSKLLPLPKSVFVPDHTGAGQTMVDSGTQFTFLLGPVYSALRNEFLNQTSQILRVLEDPNYVFQGGMDLCYRVPLSQTSLPWLPTVSLMFRGAEMKVSGDRLLYRVPGEVRGSDSVYCFTFGNSDLLAVEAYVIGHHHQQNVWMEFDLEKSRIGFAQVQCDLAGQRFGVGL
>VvAP29 GSVIVT01034372001
MVLGLMVWCMIFVNVGMEISRIIHIITLRKGKWKVKKYNEISLSNSQSIQKQTQPNPLLNYSSSPPPFFFPLNYSKSKPNKSPSTTLPFPKTQVLAQAKAVQKTKKKRKKLWWPCQIIPLEVSEDHEEGGEKWMMKVVHRDQLSFGNSDDHRHRLDGRLKRDAKRVASLIRRLSSGGGGSYRVDDFGTDVISGMEQGSGEYFVRIGVGSPPRSQYMVIDSGSDIVWVQCQPCTQCYHQSDPVFDPADSASFTGVSCSSSVCDRLENAGCHAGRCRYEVSYGDGSYTKGTLALETLTFGRTMVRSVAIGCGHRNRGMFVGAAGLLGLGGGSMSFVGQLGGQTGGAFSYCLVSAAWVPLVRNPRAPSFYYIGLAGLGVGGIRVPISEEVFRLTELGDGGVV…
>VvAP8 GSVIVT01036018001
MAILCPSTAIYHLLFSFLLLFFLCYVGNTPVCGDARDGYHTLDINSLLPKSNCTAPVGGGSQGLPITYSYGPCSQLGQKKSPSRQQIFLQDRSRVRSINAKIFGQYSTQESKDGWSPESMDTLNEDGLFLVNVGFGTPQQKFNLIIDTGSDTTWIQCNSCSLGNCHNKKTFNPSLSSSYSNRSCIPSTDTNYTMKYEDNSYSKGVFVCDEVTLKPDVFPKFQFGCGDSGGGEFGTASGVLGLAKGEQYSLISQTASKFKKKFSYCFPPKEHTLGSLLFGEKAISASPSLKFTQLLNPPSGLGYFVELIGISVAKKRLNVSSSLFASPGTIIDSGTVITRLPTAAYEALRTAFQQEMLHCPSISPPPQEKLLDTCYNLKGCGGRNIKLPEIVLHFVGEVD…
>VvAP33 GSVIVT01036671001
MDTSSDVAWIPCNGCLGCSSTLFNSPASTTYKSLGCQAAQCKQVPKPTCGGGVCSFNLTYGGSSLAANLSQDTITLATDAVPGYSFGCIQKATGGSLPAQGLLGLGRGPLSLLSQTQNLYQSTFSYCLPSFKSLNFSGSLRLGPVGQPKRIKYTPLLKNPRRPSLYFVNLMAVRVGRRVVDVPPGSFTFNPSTGAGTIFDSGTVFTRLVTPAYIAVRDAFRNRVGRNLTVTSLGGFDTCYTVPIAAPTITFMFTGMNVTLPPDNLLIHSTAGSTTCLAMAAAPDNVNSVLNVIANLQQQNHRLLYDVPNSRLGVARELCT
>VvAP46 GSVIVT01036694001
MHPAADYGIGQYSVAFKVGTPSQKFMLVADTGSDLTWMSCKYHCRSRNCSNRKARRIRHKRVFHANLSSSFKTIPCLTDMCKIELMDLFSLTNCPTPLTPCGYDYRYSDGSTALGFFANETVTVELKEGRKMKLHNVLIGCSESFQGQSFQAADGVMGLGYSKYSFAIKAAEKFGGKFSYCLVDHLSHKNVSNYLTFGSSRSKEALLNNMTYTELVLGMVNSFYAVNMMGISIGGAMLKIPSEVWDVKGAGGTILDSGSSLTFLTEPAYQPVMAALRVSLLKFRKVEMDIGPLEYCFNSTGFEESLVPRLVFHFADGAEFEPPVKSYVISAADGVRCLGFVSVAWPGTSVVGNIMQQNHLWEFDLGLKKLGFAPSSCT
>VvAP4 GSVIVT01036930001
MEGFGVKIFFNVVVVGFLFQLLEVALARGGGFSVDLIHRDSPHSPFFDPSKTQAERLTDAFRRSVSRVGRFRPTAMTSDGIQSRIVPSAGEYLMNLYIGTPPVPVIAIVDTGSDLTWTQCRPCTHCYKQVVPLFDPKNSSTYRDSSCGTSFCLALGKDRSCSKEKKCTFRYSYADGSFTGGNLASETLTVDSTAGKPVSFPGFAFGCGHSSGGIFDKSSSGIVGLGGGELSLISQLKSTINGLFSYCLLPVSTDSSISSRINFGASGRVSGYGTVSTPLRLPYKGYSKKTEVEEGNIIVDSGTTYTFLPQEFYSKLEKSVANSIKGKRVRDPNGIFSLCYNTTAEINAPIITAHFKDANVELQPLNTFMRMQEDLVCFTVAPTSDIGVLGNLAQVNFLV…
>VvAP3 GSVIVT01036932001
MVIQTNNTGNQLASPNDIQSNVISGGGSYLMNISLGTPPVSMLGIADTGSDLIWRQCLPCDDCYKQVEPLFDPKKSKTYKTLGYLSSETFTIGSTEGDPASFPGLAFGCGHSNGGTFNEKDSGLIGLGGGPLSLVMQLSSKVGGQFSYCLVPLSSDSTASSKINFGKSAVVSGSGTSSPAAAEESNIIIDSGTTLTLLPRDFYTDMESALTKVIGGQTTTDPRGTFSLCYSGVKKLEIPTITAHFIGADVQLPPLNTFVQAQEDLVCFSMIPSSNLAIFGNLSQMNFLVGYDLKNNKVSFKPTDCTKQ
>VvAP45 GSVIVT01037685001
MGTKCRTVAVALFLSILMFSPEFSASDGGLVRIGLKKRAFDQTNRLAARIESKQGEALGTSIRKYNLHGNAAGSKHTYVVALHNYMDAQYFGEISIGTPPQKFTVIFDTGSSNLWVPSSKCYFSVACYFHSKYKSSQSSTYKKNGTSADIHYGTGAISGFFSKDDVKVGDLAVINQEFIEATKEPSITFALAKFDGILGLGFQEISVGNAVPVWYNMINQELIKEPIFSFWFNRNSNEEVGGEIVFGGIDSDHYKGKHTYVPVTKKGYWQFDLGDVMIGGKTTGFCASGCSAIADSGTSLLAGPTTIITEVNHAIGASGFVSQECRAVVQQYGQIIIDMLLTKEQPQKICSQIGLCAFNGIRGVSMGIESVVDENNSKASDGLHDTMCSACSMAVVWIQ…
>AT2G39710
MMDSSSSSSLSLSKNFLRISVLLLIFPLTFCKTSSTNQTLLFSLKTQKLPQSSSDKLSFRHNVTLTVTLAVGDPPQNISMVLDTGSELSWLHCKKSPNLGSVFNPVSSSTYSPVPCSSPICRTRTRDLPIPASCDPKTHLCHVAISYADATSIEGNLAHETFVIGSVTRPGTLFGCMDSGLSSNSEEDAKSTGLMGMNRGSLSFVNQLGFSKFSYCISGSDSSGFLLLGDASYSWLGPIQYTPLVLQSTPLPYFDRVAYTVQLEGIRVGSKILSLPKSVFVPDHTGAGQTMVDSGTQFTFLMGPVYTALKNEFITQTKSVLRLVDDPDFVFQGTMDLCYKVGSTTRPNFSGLPMVSLMFRGAEMSVSGQKLLYRVNGAGSEGKEEVYCFTFGNSDLLGI…
>AT2G42980
MSTKLSIFLLGLILFSVSPFSGDCRTLSGKHEHYSSSLNMFNSQDTMRFSSASSSTSNDCGFSSKEHDPSKEHTRESVKPQSRIKQETKRTTHSVVDLQIQDLTRIKTLHARFNKSKKQKNEKVRKKITSDISLVGAPEVSPGKLIATLESGMTLGSGEYFMDVLVGTPPKHFSLILDTGSDLNWLQCLPCYDCFHQNGMFYDPKTSASFKNITCNDPRCSLISSPDPPVQCESDNQSCPYFYWYGDRSNTTGDFAVETFTVNLTTTEGGSSEYKVGNMMFGCGHWNRGLFSGASGLLGLGRGPLSFSSQLQSLYGHSFSYCLVDRNSNTNVSSKLIFGEDKDLLNHTNLNFTSFVNGKENSVETFYYIQIKSILVGGKALDIPEETWNISSDGDGGTI…
>AT2G28010
MSLATTIIVLFLQISLCFLFTTTASPPHGFTMDLIHRRSNASSRVSNTQSGSSPYANTVFDNSVYLMKLQVGTPPFEIQAIIDTGSEITWTQCLPCVHCYEQNAPIFDPSKSSTFKEKRCDGHSCPYEVDYFDHTYTMGTLATETITLHSTSGEPFVMPETIIGCGHNNSWFKPSFSGMVGLNWGPSSLITQMGGEYPGLMSYCFSGQGTSKINFGANAIVAGDGVVSTTMFMTTAKPGFYYLNLDAVSVGNTRIETMGTTFHALEGNIVIDSGTTLTYFPVSYCNLVRQAVEHVVTAVRAADPTGNDMLCYNSDTIDIFPVITMHFSGGVDLVLDKYNMYMESNNGGVFCLAIICNSPTQEAIFGNRAQNNFLVGYDSSSLLVSFSPTNCSALWN
>AT2G17760
MVWYSSCRILFLGLLILLASSWVLDRCEGFGEFGFEFHHRFSDQVVGVLPGDGLPNRDSSKYYRVMAHRDRLIRGRRLANEDQSLVTFSDGNETVRVDALGFLHYANVTVGTPSDWFMVALDTGSDLFWLPCDCTNCVRELKAPGGSSLDLNIYSPNASSTSTKVPCNSTLCTRGDRCASPESDCPYQIRYLSNGTSSTGVLVEDVLHLVSNDKSSKAIPARVTFGCGQVQTGVFHDGAAPNGLFGLGLEDISVPSVLAKEGIAANSFSMCFGNDGAGRISFGDKGSVDQRETPLNIRQPHPTYNITVTKISVGGNTGDLEFDAVFDSGTSFTYLTDAAYTLISESFNSLALDKRYQTTDSELPFEYCYALSPNKDSFQYPAVNLTMKGGSSYPVYHPL…
>AT2G36670
MRTLRSLMLAAALAVALAVTGFAASPLPSAYAKYAAGPTKILPLQRAFPLDELVELSELRARDRVRHARILLGGGRQSSVGGVVDFPVQGSSDPYLVGSKMTMLYFTKVKLGSPPTEFNVQIDTGSDILWVTCSSCSNCPHSSGLGIDLHFFDAPGSLTAGSVTCSDPICSSVFQTTAAQCSENNQCGYSFRYGDGSGTSGYYMTDTFYFDAILGESLVANSSAPIVFGCSTYQSGDLTKSDKAVDGIFGFGKGKLSVVSQLSSRGITPPVFSHCLKGDGSGGGVFVLGEILVPGMVYSPLVPSQPHYNLNLLSIGVNGQMLPLDAAVFEASNTRGTIVDTGTTLTYLVKEAYDLFLNAISNSVSQLVTPIISNGEQCYLVSTSISDMFPSVSLNFAGG…
>AT2G28030
MIVLFLQIITCSLFTTTASSPHGFTIDLIQRRSNSSSSRLSKNQLQGASPYADTLFDYNIYLMKLQVGTPPFEIEAEIDTGSDLIWTQCMPCTNCYSQYAPIFDPSNSSTFKEKRCNGNSCHYKIIYADTTYSKGTLATETVTIHSTSGEPFVMPETTIGCGHNSSWFKPTFSGMVGLSWGPSSLITQMGGEYPGLMSYCFASQGTSKINFGTNAIVAGDGVVSTTMFLTTAKPGLYYLNLDAVSVGDTHVETMGTTFHALEGNIIIDSGTTLTYFPVSYCNLVREAVDHYVTAVRTADPTGNDMLCYYTDTIDIFPVITMHFSGGADLVLDKYNMYIETITRGTFCLAIICNNPPQDAIFGNRAQNNFLVGYDSSSLLVSFSPTNCSALWN
>AT2G28040
MSLATTMIAIFLQIITYFLITTTASSPQGFTIDLIHRRSNASSSRVFNTQLGSPYADTVFDTYEYLMKLQIGTPPFEIEAVLDTGSEHIWTQCLPCVHCYNQTAPIFDPSKSSTFKEIRCDTHDHSCPYELVYGGKSYTKGTLVTETVTIHSTSGQPFVMPETIIGCGRNNSGFKPGFAGVVGLDRGPKSLITQMGGEYPGLMSYCFAGKGTSKINFGANAIVAGDGVVSTTVFVKTAKPGFYYLNLDAVSVGNTRIETVGTPFHALKGNIVIDSGSTLTYFPESYCNLVRKAVEQVVTAVRFPRSDILCYYSKTIDIFPVITMHFSGGADLVLDKYNMYVASNTGGVFCLAIICNSPIEEAIFGNRAQNNFLVGYDSSSLLVSFKPTNCSALWN
>AT2G03200
MASSSSSSLLFPFFLILFSCLISVSSSRRSLIDRTLPKNLPRSGFRLSLRHVDSGKNLTKIQKIQRGINRGFHRLNRLGAVAVLAVASKPDDTNNIKAPTHGGSGEFLMELSIGNPAVKYSAIVDTGSDLIWTQCKPCTECFDQPTPIFDPEKSSSYSKVGCSSGLCNALPRSNCNEDKDACEYLYTYGDYSSTRGLLATETFTFEDENSISGIGFGCGVENEGDGFSQGSGLVGLGRGPLSLISQLKETKFSYCLTSIEDSEASSSLFIGSLASGIVNKTGASLDGEVTKTMSLLRNPDQPSFYYLELQGITVGAKRLSVEKSTFELAEDGTGGMIIDSGTTITYLEETAFKVLKEEFTSRMSLPVDDSGSTGLDLCFKLPDAAKNIAVPKMIFHFKG…
>AT4G35880
MSCCFFKTTLFLIPILMLLSFGSCNGRIFTFEMHHRFSDEVKQWSDSTGRFAKFPPKGSFEYFNALVLRDWLIRGRRLSESESESESSLTFSDGNSTSRISSLGFLHYTTVKLGTPGMRFMVALDTGSDLFWVPCDCGKCAPTEGATYASEFELSIYNPKVSTTNKKVTCNNSLCAQRNQCLGTFSTCPYMVSYVSAQTSTSGILMEDVMHLTTEDKNPERVEAYVTFGCGQVQSGSFLDIAAPNGLFGLGMEKISVPSVLAREGLVADSFSMCFGHDGVGRISFGDKGSSDQEETPFNLNPSHPNYNITVTRVRVGTTLIDDEFTALFDTGTSFTYLVDPMYTTVSESFHSQAQDKRHSPDSRIPFEYCYDMSNDANASLIPSLSLTMKGNSHFTIND…
>AT4G33490
MNVRFMIVLMVMSLVLGFSSAVDFRWRKTAGFSDRFTRAVSSVVFPVHGNVYPLGYYNVTINIGQPPRPYYLDLDTGSDLTWLQCDAPCVRCLEAPHPLYQPSSDLIPCNDPLCKALHLNSNQRCETPEQCDYEVEYADGGSSLGVLVRDVFSMNYTQGLRLTPRLALGCGYDQIPGASSHHPLDGVLGLGRGKVSILSQLHSQGYVKNVIGHCLSSLGGGILFFGDDLYDSSRVSWTPMSREYSKHYSPAMGGELLFGGRTTGLKNLLTVFDSGSSYTYFNSKAYQAVTYLLKRELSGKPLKEARDDHTLPLCWQGRRPFMSIEEVKKYFKPLALSFKTGWRSKTLFEIPPEAYLIISMKGNVCLGILNGTEIGLQNLNLIGGTVFILHTLAISLSWF…
>AT4G22050
MYTSIFFIFSFLSVSEALVRIPLQIDHALSTNNDGVQLKNVKDFLYYGKIQIGNPGQTFTVLFDTGSSSLWVPSENWLAKTENPRNRYISSASRTFKENGTKAELKYGKGSLTGFLSVDTVTVGGISITSQTFIEGVKTPYKEFFKKMPFDGILGLRFTDPLNFGTSVWHSMVFQGKIAKNVFSIWLRRFSNSGEINGGEVVFGGIIPAHFSGDHTYVDVEGPGNFFAMSNIWVGGKNTNICSSGCKAIVDSGSSNINVPMDSADEIHRYIGVEPNCNNFETLPDVTFTIGGKAFVLTPLDYIRRSRSQCTSKFVGKTNRSHWTLGIPFMRVFHTVFDYQNTLAVKVGFAKSTD
>AT4G30030
MAITLLPLRIRASLLIIIFALTCSKECTSHSRLTLRTKTQESSKIKIGYLHSKSTPASRLDNLWTVSHVTPIPNPAAFLANISIGNPPVPQLLLIDTGSDLTWIHCLPCKCYPQTIPFFHPSRSSTYRNASCVSAPHAMPQIFRDEKTGNCQYHLRYRDFSNTRGILAEEKLTFETSDDGLISKQNIVFGCGQDNSGFTKYSGVLGLGPGTFSIVTRNFGSKFSYCFGSLTNPTYPHNILILGNGAKIEGDPTPLQIFQDRYYLDLQAISFGEKLLDIEPGTFQRYRSQGGTVIDTGCSPTILAREAYETLSEEIDFLLGEVLRRVKDWDQYTTPCYEGNLKLDLYGFPVVTFHFAGGAELALDVESLFVSSESGDSFCLAMTMNTFDDMSVIGAMAQQ…
>AT4G04460
MGTRFQSFLLVFLLSCLILISTASCERNGDGTIRIGLKKRKLDRSNRLASQLFLKNRGSHWSPKHYFRLNDENADMVPLKNYLDAQYYGDITIGTPPQKFTVIFDTGSSNLWIPSTKCYLSVACYFHSKYKASQSSSYRKNGKPASIRYGTGAISGYFSNDDVKVGDIVVKEQEFIEATSEPGITFLLAKFDGILGLGFKEISVGNSTPVWYNMVEKGLVKEPIFSFWLNRNPKDPEGGEIVFGGVDPKHFKGEHTFVPVTHKGYWQFDMGDLQIAGKPTGYCAKGCSAIADSGTSLLTGPSTVITMINHAIGAQGIVSRECKAVVDQYGKTMLNSLLAQEDPKKVCSQIGVCAYDGTQSVSMGIQSVVDDGTSGLLNQAMCSACEMAAVWMESELTQN…
>AT1G25510
MSPNYSFFFFIFFLTSHSSVFSRILPETSTTTTSILNVADSIHRTKYTSSFRLNQQEEQTHSASSSFSLQLHSRVSVRGTEHSDYKSLTLARLNRDTARVKSLITRLDLAINNISKADLKPISTMYTTEEQDIEAPLISGTTQGSGEYFTRVGIGKPAREVYMVLDTGSDVNWLQCTPCADCYHQTEPIFEPSSSSSYEPLSCDTPQCNALEVSECRNATCLYEVSYGDGSYTVGDFATETLTIGSTLVQNVAVGCGHSNEGLFVGAAGLLGLGGGLLALPSQLNTTSFSYCLVDRDSDSASTVDFGTSLSPDAVVAPLLRNHQLDTFYYLGLTGISVGGELLQIPQSSFEMDESGSGGIIIDSGTAVTRLQTEIYNSLRDSFVKGTLDLEKAAGVAMF…
>AT1G44130
MISRFSLLLFLFLVIVPLSKSSIFKTFIKSSPSSVVFPLSGNVFPLGYYSVLMQIGSPPKAFQFDIDTGSDLTWVQCDAPCSGCTLPPNLQYKPKGNIIPCSNPICTALHWPNKPHCPNPQEQCDYEVKYADQGSSMGALVTDQFPLKLVNGSFMQPPVAFGCGYDQSYPSAHPPPATAGVLGLGRGKIGLLTQLVSAGLTRNVVGHCLSSKGGGFLFFGDNLVPSIGVAWTPLLSQDNHYTTGPADLLFNGKPTGLKGLKLIFDTGSSYTYFNSKAYQTIINLIGNDLKVSPLKVAKEDKTLPICWKGAKPFKSVLEVKNFFKTITINFTNGRRNTQLYLAPELYLIVSKTGNVCLGLLNGSEVGLQNSNVIGDISMQGLMMIYDNEKQQLGWVSSDC…
>AT1G01300
MVGRRKALLFSLCFFFLSLPSFSSLPSFQTLFPNSHSLPCASPVSFQPDSDSESLLESEFESGSDSESSSSITLNLDHIDALSSNKTPDELFSSRLQRDSRRVKSIATLAAQIPGRNVTHAPRPGGFSSSVVSGLSQGSGEYFTRLGVGTPARYVYMVLDTGSDIVWLQCAPCRRCYSQSDPIFDPRKSKTYATIPCSSPHCRRLDSAGCNTRRKTCLYQVSYGDGSFTVGDFSTETLTFRRNRVKGVALGCGHDNEGLFVGAAGLLGLGKGKLSFPGQTGHRFNQKFSYCLVDRSASSKPSSVVFGNAAVSRIARFTPLLSNPKLDTFYYVGLLGISVGGTRVPGVTASLFKLDQIGNGGVIIDSGTSVTRLIRPAYIAMRDAFRVGAKTLKRAPDFS…
>AT1G09750
MASSSLHFFFFLTLLLPFTFTTATRDTCATAAPDGSDDLSIIPINAKCSPFAPTHVSASVIDTVLHMASSDSHRLTYLSSLVAGKPKPTSVPVASGNQLHIGNYVVRAKLGTPPQLMFMVLDTSNDAVWLPCSGCSGCSNASTSFNTNSSSTYSTVSCSTAQCTQARGLTCPSSSPQPSVCSFNQSYGGDSSFSASLVQDTLTLAPDVIPNFSFGCINSASGNSLPPQGLMGLGRGPMSLVSQTTSLYSGVFSYCLPSFRSFYFSGSLKLGLLGQPKSIRYTPLLRNPRRPSLYYVNLTGVSVGSVQVPVDPVYLTFDANSGAGTIIDSGTVITRFAQPVYEAIRDEFRKQVNVSSFSTLGAFDTCFSADNENVAPKITLHMTSLDLKLPMENTLIHSS…
>AT1G66180
MSPIPKPLFFFFFLNYVSLSTSLSLHLPLTSLPISTTTNSHRFTTSLLSRKNPSPSSPPYNFRSRFKYSMALIISLPIGTPPQAQQMVLDTGSQLSWIQCHRKKLPPKPKTSFDPSLSSSFSTLPCSHPLCKPRIPDFTLPTSCDSNRLCHYSYFYADGTFAEGNLVKEKITFSNTEITPPLILGCATESSDDRGILGMNRGRLSFVSQAKISKFSYCIPPKSNRPGFTPTGSFYLGDNPNSHGFKYVSLLTFPESQRMPNLDPLAYTVPMIGIRFGLKKLNISGSVFRPDAGGSGQTMVDSGSEFTHLVDAAYDKVRAEIMTRVGRRLKKGYVYGGTADMCFDGNVAMIPRLIGDLVFVFTRGVEILVPKERVLVNVGGGIHCVGIGRSSMLGAASNI…
>AT1G08210
MAVDSPAGVIIIAAVLLLAATTLACGSDAVLKLERLIPPNHELGLTELRAFDSARHGRLLQSPVGGVVNFPVDGASDPFLVGLYYTKVKLGTPPREFNVQIDTGSDVLWVSCTSCNGCPKTSELQIQLSFFDPGVSSSASLVSCSDRRCYSNFQTESGCSPNNLCSYSFKYGDGSGTSGYYISDFMSFDTVITSTLAINSSAPFVFGCSNLQSGDLQRPRRAVDGIFGLGQGSLSVISQLAVQGLAPRVFSHCLKGDKSGGGIMVLGQIKRPDTVYTPLVPSQPHYNVNLQSIAVNGQILPIDPSVFTIATGDGTIIDTGTTLAYLPDEAYSPFIQAVANAVSQYGRPITYESYQCFEITAGDVDVFPQVSLSFAGGASMVLGPRAYLQIFSSSGSSIW…
>AT1G05840
MTLSIVSFPICGRFTLIWFLTALVSVSCNPGVFNVKYRYPRLQGSLTALKEHDDRRQLTILAGIDLPLGGTGRPDIPGLYYAKIGIGTPAKSYYVQVDTGSDIMWVNCIQCKQCPRRSTLGIELTLYNIDESDSGKLVSCDDDFCYQISGGPLSGCKANMSCPYLEIYGDGSSTAGYFVKDVVQYDSVAGDLKTQTANGSVIFGCGARQSGDLDSSNEEALDGILGFGKANSSMISQLASSGRVKKIFAHCLDGRNGGGIFAIGRVVQPKVNMTPLVPNQPHYNVNMTAVQVGQEFLTIPADLFQPGDRKGAIIDSGTTLAYLPEIIYEPLVKKITSQEPALKVHIVDKDYKCFQYSGRVDEGFPNVTFHFENSVFLRVYPHDYLFPHEGMWCIGWQNS…
>AT1G79720
MFKKATLNLSLAPLLLVFLFLLSCVVHGVDEKKILSVHNNIWSPKKSYEASTSCFSRSLGKGRESTTLEMKHRELCSGKTIDLGKKMRRALVLDNIRVQSLQLKIKAMTSSTTEQSVSETQIPLTSGIKLESLNYIVTVELGGKNMSLIVDTGSDLTWVQCQPCRSCYNQQGPLYDPSVSSSYKTVFCNSSTCQDLVAATSNSGPCGGNNGVVKTPCEYVVSYGDGSYTRGDLASESILLGDTKLENFVFGCGRNNKGLFGGSSGLMGLGRSSVSLVSQTLKTFNGVFSYCLPSLEDGASGSLSFGNDSSVYTNSTSVSYTPLVQNPQLRSFYILNLTGASIGGVELKSSSFGRGILIDSGTVITRLPPSIYKAVKIEFLKQFSGFPTAPGYSILDTCF…
>AT1G62290
MGVYSRAVAFSVFVSFLLFFTAYSKRNDGTFRVGLKKLKLDPNNRLATRFGSKQEEALRSSLRSYNNNLGGDSGDADIVPLKNYLDAQYYGEIAIGTPPQKFTVIFDTGSSNLWVPSGKCFFSLSCYFHAKYKSSRSSTYKKSGKRAAIHYGSGSISGFFSYDAVTVGDLVVKDQEFIETTSEPGLTFLVAKFDGLLGLGFQEIAVGNATPVWYNMLKQGLIKRPVFSFWLNRDPKSEEGGEIVFGGVDPKHFRGEHTFVPVTQRGYWQFDMGEVLIAGESTGYCGSGCSAIADSGTSLLAGPTAVVAMINKAIGASGVVSQQCKTVVDQYGQTILDLLLAETQPKKICSQIGLCAYDGTHGVSMGIESVVDKENTRSSSGLRDAGCPACEMAVVWIQS…
>AT1G69100
MQILLLFLVIQLCHGSNDTVSISLKRHTLNVGGTSFGGLKNFDGVVFYGEISVGSPPQKFNVVFDTGSTDLWVPSKEWPEETDHKHPKFDKDASKTCRLMKGGEVNIAYETGSVVGILAQDNVNVGGVVIKSQDLFLARNPDTYFRSVKFDGVIGLGIKSSRAQGSVTVWENMVKQKLITKPIFSLYLRPHKGDGGEDPNGGQIMFGGFDPKQFKGEHVYVPMKLSDDRWKIKMSKIYINGKPAINFCDDVECTAMVDSGSTDIFGPDEAVGKIYKEIGATKVIIRCEQFPALPDIYFEIGGKHLRLTKHDYVEVKTNPKKRCRLRIVKSKNRRKDWVLGEAFMTKFHTVFDYGDVKTPRIGFAEAI
>AT1G77480
MMNPNKQQRRNLYFFFVFVFYVFILCARFQTSEATKDSSAQVKLQNRRLSSTVVFPVSGNVYPLGYYYVLLNIGNPPKLFDLDIDTGSDLTWVQCDAPCNGCTKPRAKQYKPNHNTLPCSHILCSGLDLPQDRPCADPEDQCDYEIGYSDHASSIGALVTDEVPLKLANGSIMNLRLTFGCGYDQQNPGPHPPPPTAGILGLGRGKVGLSTQLKSLGITKNVIVHCLSHTGKGFLSIGDELVPSSGVTWTSLATNSPSKNYMAGPAELLFNDKTTGVKGINVVFDSGSSYTYFNAEAYQAILDLIRKDLNGKPLTDTKDDKSLPVCWKGKKPLKSLDEVKKYFKTITLRFGNQKNGQLFQVPPESYLIITEKGRVCLGILNGTEIGLEGYNIIGDISFQ…
>AT1G64830
MASLIFATLLSLLLLSNVNAYPKDGFTIDLIHRDSPKSPFYNSAETSSQRMRNAIRRSARSTLQFSNDDASPNSPQSFITSNRGEYLMNISIGTPPVPILAIADTGSDLIWTQCNPCEDCYQQTSPLFDPKESSTYRKVSCSSSQCRALEDASCSTDENTCSYTITYGDNSYTKGDVAVDTVTMGSSGRRPVSLRNMIIGCGHENTGTFDPAGSGIIGLGGGSTSLVSQLRKSINGKFSYCLVPFTSETGLTSKINFGTNGIVSGDGVVSTSMVKKDPATYYFLNLEAISVGSKKIQFTSTIFGTGEGNIVIDSGTTLTLLPSNFYYELESVVASTIKAERVQDPDGILSLCYRDSSSFKVPDITVHFKGGDVKLGNLNTFVAVSEDVSCFAFAANEQL…
>AT1G31450
MATKTFLYCSLLAISFFFASNSSANRENLTVELIHRDSPHSPLYNPHHTVSDRLNAAFLRSISRSRRFTTKTDLQSGLISNGGEYFMSISIGTPPSKVFAIADTGSDLTWVQCKPCQQCYKQNSPLFDKKKSSTYKTESCDSKTCQALSEHEEGCDESKDICKYRYSYGDNSFTKGDVATETISIDSSSGSSVSFPGTVFGCGYNNGGTFEETGSGIIGLGGGPLSLVSQLGSSIGKKFSYCLSHTAATTNGTSVINLGTNSIPSNPSKDSATLTTPLIQKDPETYYFLTLEAVTVGKTKLPYTGGGYGLNGKSSKRTGNIIIDSGTTLTLLDSGFYDDFGTAVEESVTGAKRVSDPQGLLTHCFKSGDKEIGLPAITMHFTNADVKLSPINAFVKLNE…
>AT1G11910
MKIYSRTVAVSLIVSFLLCFSAFAERNDGTFRVGLKKLKLDSKNRLAARVESKQEKPLRAYRLGDSGDADVVVLKNYLDAQYYGEIAIGTPPQKFTVVFDTGSSNLWVPSSKCYFSLACLLHPKYKSSRSSTYEKNGKAAAIHYGTGAIAGFFSNDAVTVGDLVVKDQEFIEATKEPGITFVVAKFDGILGLGFQEISVGKAAPVWYNMLKQGLIKEPVFSFWLNRNADEEEGGELVFGGVDPNHFKGKHTYVPVTQKGYWQFDMGDVLIGGAPTGFCESGCSAIADSGTSLLAGPTTIITMINHAIGAAGVVSQQCKTVVDQYGQTILDLLLSETQPKKICSQIGLCTFDGTRGVSMGIESVVDKENAKLSNGVGDAACSACEMAVVWIQSQLRQNMT…
>AT1G49050
MEPDLHDQQQQQRVHSVVIITLPPSDDPSQGKTISAFTLTDHDYPLEIPPEDNPNPSFQPDPLHRNQQSRLLFSDLSMNSPRLVLGLLGISLLAVAFYASVFPNSVQMFRVSPDERNRDDDDNLRETASFVFPVYHKLRAREFHERILEEDLGLENENFVESMDLELVNPVKVNDVLSTSAGSIDSSTTIFPVGGNVYPDGLYYTRILVGKPEDGQYYHLDIDTGSELTWIQCDAPCTSCAKGANQLYKPRKDNLVRSSEAFCVEVQRNQLTEHCENCHQCDYEIEYADHSYSMGVLTKDKFHLKLHNGSLAESDIVFGCGYDQQGLLLNTLLKTDGILGLSRAKISLPSQLASRGIISNVVGHCLASDLNGEGYIFMGSDLVPSHGMTWVPMLHDSRL…
>AT1G65240
MELRRKLCIVVAVFVIVIEFASANFVFKAQHKFAGKKKNLEHFKSHDTRRHSRMLASIDLPLGGDSRVDSVGLYFTKIKLGSPPKEYHVQVDTGSDILWINCKPCPKCPTKTNLNFRLSLFDMNASSTSKKVGCDDDFCSFISQSDSCQPALGCSYHIVYADESTSDGKFIRDMLTLEQVTGDLKTGPLGQEVVFGCGSDQSGQLGNGDSAVDGVMGFGQSNTSVLSQLAATGDAKRVFSHCLDNVKGGGIFAVGVVDSPKVKTTPMVPNQMHYNVMLMGMDVDGTSLDLPRSIVRNGGTIVDSGTTLAYFPKVLYDSLIETILARQPVKLHIVEETFQCFSFSTNVDEAFPPVSFEFEDSVKLTVYPHDYLFTLEEELYCFGWQAGGLTTDERSEVIL…
>AT3G02740
MDLRRRQWFLSAILLSAALLIDPQFSTAATASENLVFEVRSKFAGKRVKDLGALRAHDVHRHSRLLSAIDIPLGGDSQPESIGLYFAKIGLGTPSRDFHVQVDTGSDILWVNCAGCIRCPRKSDLVELTPYDVDASSTAKSVSCSDNFCSYVNQRSECHSGSTCQYVIMYGDGSSTNGYLVKDVVHLDLVTGNRQTGSTNGTIIFGCGSKQSGQLGESQAAVDGIMGFGQSNSSFISQLASQGKVKRSFAHCLDNNNGGGIFAIGEVVSPKVKTTPMLSKSAHYSVNLNAIEVGNSVLELSSNAFDSGDDKGVIIDSGTTLVYLPDAVYNPLLNEILASHPELTLHTVQESFTCFHYTDKLDRFPTVTFQFDKSVSLAVYPREYLFQVREDTWCFGWQN…
>AT3G25700
MFPLIFFLCSFLSLFLLPPSNIAAVSNHNKYLKLPLLRKSPFPSPTQALALDTRRLHFLSLRRKPIPFVKSPVVSGAASGSGQYFVDLRIGQPPQSLLLIADTGSDLVWVKCSACRNCSHHSPATVFFPRHSSTFSPAHCYDPVCRLVPKPDRAPICNHTRIHSTCHYEYGYADGSLTSGLFARETTSLKTSSGKEARLKSVAFGCGFRISGQSVSGTSFNGANGVMGLGRGPISFASQLGRRFGNKFSYCLMDYTLSPPPTSYLIIGNGGDGISKLFFTPLLTNPLSPTFYYVKLKSVFVNGAKLRIDPSIWEIDDSGNGGTVVDSGTTLAFLAEPAYRSVIAAVRRRVKLPIADALTPGFDLCVNVSGVTKPEKILPRLKFEFSGGAVFVPPPRNYF…
>AT3G50050
MALPSISSIGATFSLLIYLSLPYSITAGENNLLHQSPTARSRRPMVFPLFLSQPNSSSRSISIPHRKLHKSDSKSLPHSRMRLYDDLLINGYYTTRLWIGTPPQMFALIVDSGSTVTYVPCSDCEQCGKHQDPKFQPEMSSTYQPVKCNMDCNCDDDREQCVYEREYAEHSSSKGVLGEDLISFGNESQLTPQRAVFGCETVETGDLYSQRADGIIGLGQGDLSLVDQLVDKGLISNSFGLCYGGMDVGGGSMILGGFDYPSDMVFTDSDPDRSPYYNIDLTGIRVAGKQLSLHSRVFDGEHGAVLDSGTTYAYLPDAAFAAFEEAVMREVSTLKQIDGPDPNFKDTCFQVAASNYVSELSKIFPSVEMVFKSGQSWLLSPENYMFRHSKVHGAYCLGV…
>AT3G51330
MVVARQVFVLLSLLVVCWGLERCEASGKFSFEVHHMFSDRVKQSLGLDDLVPEKGSLEYFKVLAQRDRLIRGRGLASNNEETPITFMRGNRTISIDLLGFLHYANVSVGTPATWFLVALDTGSDLFWLPCNCGSTCIRDLKEVGLSQSRPLNLYSPNTSSTSSSIRCSDDRCFGSSRCSSPASSCPYQIQYLSKDTFTTGTLFEDVLHLVTEDEGLEPVKANITLGCGKNQTGFLQSSAAVNGLLGLGLKDYSVPSILAKAKITANSFSMCFGNIIDVVGRISFGDKGYTDQMETPLLPTEPSPTYAVSVTEVSVGGDAVGVQLLALFDTGTSFTHLLEPEYGLITKAFDDHVTDKRRPIDPELPFEFCYDLSPNKTTILFPRVAMTFEGGSQMFLRNP…
>AT3G12700
MYINTLFWKQNPTGDKKNQEEKMQKTLLSCLITTLLLITVADSMKDTSVRLKLAHRDTLLPKPLSRIEDVIGADQKRHSLISRKRNSTVGVKMDLGSGIDYGTAQYFTEIRVGTPAKKFRVVVDTGSELTWVNCRYRARGKDNRRVFRADESKSFKTVGCLTQTCKVDLMNLFSLTTCPTPSTPCSYDYRYADGSAAQGVFAKETITVGLTNGRMARLPGHLIGCSSSFTGQSFQGADGVLGLAFSDFSFTSTATSLYGAKFSYCLVDHLSNKNVSNYLIFGSSRSTKTAFRRTTPLDLTRIPPFYAINVIGISLGYDMLDIPSQVWDATSGGGTILDSGTSLTLLADAAYKQVVTGLARYLVELKRVKPEGVPIEYCFSFTSGFNVSKLPQLTFHLKG…
>AT3G61820
MERKVLNTLAFSVFAVLFFTSSASSQYQTLVVNTLPSSATLSWPESESLTDESLSESTTSLSVHLSHVDALSSFSDASPADLFNLRLQRDSLRVKSITSLAAVSTGRNATKRTPRTAGGFSGAVISGLSQGSGEYFMRLGVGTPATNVYMVLDTGSDVVWLQCSPCKACYNQTDAIFDPKKSKTFATVPCGSRLCRRLDDSSECVTRRSKTCLYQVSYGDGSFTEGDFSTETLTFHGARVDHVPLGCGHDNEGLFVGAAGLLGLGRGGLSFPSQTKNRYNGKFSYCLVDRTSSGSSSKPPSTIVFGNAAVPKTSVFTPLLTNPKLDTFYYLQLLGISVGGSRVPGVSESQFKLDATGNGGVIIDSGTSVTRLTQPAYVALRDAFRLGATKLKRAPSYSL…
>AT3G51340
MNVARQVFVLLSMLVLIFWGLERCEASGKFSFEVHHMFSDVVKQTLGFDDLVPENGSLEYFKVLAHRDRFIRGRGLASNNEETPLTSIGSNLTLALNFLGFLHYANVSLGTPATWFLVALDTGSDLFWLPCNCGTTCIHDLKDARFSESVPLNLYTPNASTTSSSIRCSDKRCFGSGKCSSPESICPYQIALSSNTVTTGTLLQDVLHLVTEDEDLKPVNANVTLGCGQNQTGAFQTDIAVNGVLGLSMKEYSVPSLLAKANITANSFSMCFGRIISVVGRISFGDKGYTDQEETPLVSLETSTAYGVNVTGVSVGGVPVDVPLFALFDTGSSFTLLLESAYGVFTKAFDDLMEDKRRPVDPDFPFEFCYDLREEHLNSDARPRHMQSKCYNPCRDDFR…
>AT3G54400
MRSHLLILLISLLILKSESINCNEKSHSSDLRVFHINSLCSPFKTSVSWADTLLQDKARFLYLSSLAGVRKSSVPIASGRAIVQSPTYIVRANIGTPAQPMLVALDTSNDAAWIPCSGCVGCSSSVLFDPSKSSSSRTLQCEAPQCKQAPNPSCTVSKSCGFNMTYGGSTIEAYLTQDTLTLASDVIPNYTFGCINKASGTSLPAQGLMGLGRGPLSLISQSQNLYQSTFSYCLPNSKSSNFSGSLRLGPKNQPIRIKTTPLLKNPRRSSLYYVNLVGIRVGNKIVDIPTSALAFDPATGAGTIFDSGTVYTRLVEPAYVAVRNEFRRRVKNANATSLGGFDTCYSGSVVFPSVTFMFAGMNVTLPPDNLLIHSSAGNLSCLAMAAAPVNVNSVLNVIA…
>AT3G18490
MAFPRFLSLLAVVTLSLFLTTTDASSRSLSTPPKTNVLDVVSSLQQTQTILSLDPTRSSLTTTKPESLSDPVFFNSSSPLSLELHSRDTFVASQHKDYKSLTLSRLERDSSRVAGIVAKIRFAVEGVDRSDLKPVYNEDTRYQTEDLTTPVVSGASQGSGEYFSRIGVGTPAKEMYLVLDTGSDVNWIQCEPCADCYQQSDPVFNPTSSSTYKSLTCSAPQCSLLETSACRSNKCLYQVSYGDGSFTVGELATDTVTFGNSGKINNVALGCGHDNEGLFTGAAGLLGLGGGVLSITNQMKATSFSYCLVDRDSGKSSSLDFNSVQLGGGDATAPLLRNKKIDTFYYVGLSGFSVGGEKVVLPDAIFDVDASGSGGVILDCGTAVTRLQTQAYNSLRDAF…
>AT3G52500
MASSIFFFFLIFLSVVSAVKLPLSPFSHSDQSPKDPYLSLRRLAESSIARAHKLKHGTSIKPDEDALSSTTTASATVVKSPLSAKSYGGYSVSLSFGTPSQTIPFVFDTGSSLVWLPCTSRYLCSGCDFSGLDPTLIPRFIPKNSSSSKIIGCQSPKCQFLYGPNVQCRGCDPNTRNCTVGCPPYILQYGLGSTAGVLITEKLDFPDLTVPDFVVGCSIISTRQPAGIAGFGRGPVSLPSQMNLKRFSHCLVSRRFDDTNVTTDLDLDTGSGHNSGSKTPGLTYTPFRKNPNVSNKAFLEYYYLNLRRIYVGRKHVKIPYKYLAPGTNGDGGSIVDSGSTFTFMERPVFELVAEEFASQMSNYTREKDLEKETGLGPCFNISGKGDVTVPELIFEFKGG…
>AT3G59080
MFSKYSFILCLIFFFVTAFSGDSRALAGNNEQKNISGFSGIDFPNPMRFGSASSSTSNDCGFSSPEKEPTKERTGENKTVKFHLKRRETTTTEKATTNSVLELQIRDLTRIQTLHKRVLEKNNQNTVSQKQKKNDKEVVTTTPVASSVEEQAGQLVATLESGMTLGSGEYFMDVLVGSPPKHFSLILDTGSDLNWIQCLPCYDCFQQNGAFYDPKASASYKNITCNDQRCNLVSSPDPPMPCKSDNQSCPYYYWYGDSSNTTGDFAVETFTVNLTTNGGSSELYNVENMMFGCGHWNRGLFHGAAGLLGLGRGPLSFSSQLQSLYGHSFSYCLVDRNSDTNVSSKLIFGEDKDLLSHPNLNFTSFVAGKENLVDTFYYVQIKSILVAGEVLNIPEETWN…
>AT5G33340
MASLFSSVLLSLCLLSSLFLSNANAKPKLGFTADLIHRDSPKSPFYNPMETSSQRLRNAIHRSVNRVFHFTEKDNTPQPQIDLTSNSGEYLMNVSIGTPPFPIMAIADTGSDLLWTQCAPCDDCYTQVDPLFDPKTSSTYKDVSCSSSQCTALENQASCSTNDNTCSYSLSYGDNSYTKGNIAVDTLTLGSSDTRPMQLKNIIIGCGHNNAGTFNKKGSGIVGLGGGPVSLIKQLGDSIDGKFSYCLVPLTSKKDQTSKINFGTNAIVSGSGVVSTPLIAKASQETFYYLTLKSISVGSKQIQYSGSDSESSEGNIIIDSGTTLTLLPTEFYSELEDAVASSIDAEKKQDPQSGLSLCYSATGDLKVPVITMHFDGADVKLDSSNAFVQVSEDLVCFAF…
>AT5G02190
MFSRFHALFLLLVLSVRTYKCVSSSSSSSSSFSFSSFSSSSSSQTLVLPLKTRITPTDHRPTDKLHFHHNVTLTVTLTVGTPPQNISMVIDTGSELSWLRCNRSSNPNPVNNFDPTRSSSYSPIPCSSPTCRTRTRDFLIPASCDSDKLCHATLSYADASSSEGNLAAEIFHFGNSTNDSNLIFGCMGSVSGSDPEEDTKTTGLLGMNRGSLSFISQMGFPKFSYCISGTDDFPGFLLLGDSNFTWLTPLNYTPLIRISTPLPYFDRVAYTVQLTGIKVNGKLLPIPKSVLVPDHTGAGQTMVDSGTQFTFLLGPVYTALRSHFLNRTNGILTVYEDPDFVFQGTMDLCYRISPVRIRSGILHRLPTVSLVFEGAEIAVSGQPLLYRVPHLTVGNDSVY…
>AT5G22850
MAAIRFAAAILICCLLPAAVLSYGFPAALKLERVIPANHEMELSQLKARDEARHGRLLQSLGGVIDFPVDGTFDPFVVGLYYTKLRLGTPPRDFYVQVDTGSDVLWVSCASCNGCPQTSGLQIQLNFFDPGSSVTASPISCSDQRCSWGIQSSDSGCSVQNNLCAYTFQYGDGSGTSGFYVSDVLQFDMIVGSSLVPNSTAPVVFGCSTSQTGDLVKSDRAVDGIFGFGQQGMSVISQLASQGIAPRVFSHCLKGENGGGGILVLGEIVEPNMVFTPLVPSQPHYNVNLLSISVNGQALPINPSVFSTSNGQGTIIDTGTTLAYLSEAAYVPFVEAITNAVSQSVRPVVSKGNQCYVITTSVGDIFPPVSLNFAGGASMFLNPQDYLIQQNNVGGTAVW…
>AT5G07030
MPTPFNNPSNPKAYNTMSTLVLFLQLFSILPLALGLNHPNCDLTKTQDQGSTLRIFHIDSPCSPFKSSSPLSWEARVLQTLAQDQARLQYLSSLVAGRSVVPIASGRQMLQSTTYIVKALIGTPAQPLLLAMDTSSDVAWIPCSGCVGCPSNTAFSPAKSTSFKNVSCSAPQCKQVPNPTCGARACSFNLTYGSSSIAANLSQDTIRLAADPIKAFTFGCVNKVAGGGTIPPPQGLLGLGRGPLSLMSQAQSIYKSTFSYCLPSFRSLTFSGSLRLGPTSQPQRVKYTQLLRNPRRSSLYYVNLVAIRVGRKVVDLPPAAIAFNPSTGAGTIFDSGTVYTRLAKPVYEAVRNEFRKRVKPTTAVVTSLGGFDTCYSGQVKVPTITFMFKGVNMTMPADN…
>AT5G10080
MVSRSAFLLFCVLFLATEETLASLFSSRLIHRFSDEGRASIKTPSSSDSLPNKQSLEYYRLLAESDFRRQRMNLGAKVQSLVPSEGSKTISSGNDFGWLHYTWIDIGTPSVSFLVALDTGSNLLWIPCNCVQCAPLTSTYYSSLATKDLNEYNPSSSSTSKVFLCSHKLCDSASDCESPKEQCPYTVNYLSGNTSSSGLLVEDILHLTYNTNNRLMNGSSSVKARVVIGCGKKQSGDYLDGVAPDGLMGLGPAEISVPSFLSKAGLMRNSFSLCFDEEDSGRIYFGDMGPSIQQSTPFLQLDNNKYSGYIVGVEACCIGNSCLKQTSFTTFIDSGQSFTYLPEEIYRKVALEIDRHINATSKNFEGVSWEYCYESSAEPKVPAIKLKFSHNNTFVIHKP…
>AT5G10760
MSIMRNFLSMIIMLCVCLNWCFAEGAEKSDSGKVLDSYTIQVSSLFPSSSSCVPSSKASNTKSSLRVVHMHGACSHLSSDARVDHDEIIRRDQARVESIYSKLSKNSANEVSEAKSTELPAKSGITLGSGNYIVTIGIGTPKHDLSLVFDTGSDLTWTQCEPCLGSCYSQKEPKFNPSSSSTYQNVSCSSPMCEDAESCSASNCVYSIVYGDKSFTQGFLAKEKFTLTNSDVLEDVYFGCGENNQGLFDGVAGLLGLGPGKLSLPAQTTTTYNNIFSYCLPSFTSNSTGHLTFGSAGISESVKFTPISSFPSAFNYGIDIIGISVGDKELAITPNSFSTEGAIIDSGTVFTRLPTKVYAELRSVFKEKMSSYKSTSGYGLFDTCYDFTGLDTVTYPTIA…
>AT5G37540
MSTISKPLFLKLLYIFFFFCYSVSLSWSSSLSLHFPLTSLRLTPTTNSSSFKTSLLSRRNPSPPSSPYTFRSNIKYSMALILSLPIGTPSQSQELVLDTGSQLSWIQCHPKKIKKPLPPPTTSFDPSLSSSFSDLPCSHPLCKPRIPDFTLPTSCDSNRLCHYSYFYADGTFAEGNLVKEKFTFSNSQTTPPLILGCAKESTDEKGILGMNLGRLSFISQAKISKFSYCIPTRSNRPGLASTGSFYLGDNPNSRGFKYVSLLTFPQSQRMPNLDPLAYTVPLQGIRIGQKRLNIPGSVFRPDAGGSGQTMVDSGSEFTHLVDVAYDKVKEEIVRLVGSRLKKGYVYGSTADMCFDGNHSMEIGRLIGDLVFEFGRGVEILVEKQSLLVNVGGGIHCVGI…
>AT5G10770
MSINRNLLNIIIILCICLNLGCNDGAQERETDSHTIQVSSLLPSSSSSCVLSPRASTTKSSLHVTHRHGTCSRLNNGKATSPDHVEILRLDQARVNSIHSKLSKKLATDHVSESKSTDLPAKDGSTLGSGNYIVTVGLGTPKNDLSLIFDTGSDLTWTQCQPCVRTCYDQKEPIFNPSKSTSYYNVSCSSAACGSLSSATGNAGSCSASNCIYGIQYGDQSFSVGFLAKEKFTLTNSDVFDGVYFGCGENNQGLFTGVAGLLGLGRDKLSFPSQTATAYNKIFSYCLPSSASYTGHLTFGSAGISRSVKFTPISTITDGTSFYGLNIVAITVGGQKLPIPSTVFSTPGALIDSGTVITRLPPKAYAALRSSFKAKMSKYPTTSGVSILDTCFDLSGFKT…
>AT5G45120
METQTHVLFLFLLITLLLNTTNKTQARQHKNPSSSSSSFLVLTLTKSSVSLPTPKSQTQERIKKPLSSVDVVMEPLREVRDGYLITLNIGTPPQAVQVYLDTGSDLTWVPCGNLSFDCIECYDLKNNDLKSPSVFSPLHSSTSFRDSCASSFCVEIHSSDNPFDPCAVAGCSVSMLLKSTCVRPCPSFAYTYGEGGLISGILTRDILKARTRDVPRFSFGCVTSTYREPIGIAGFGRGLLSLPSQLGFLEKGFSHCFLPFKFVNNPNISSPLILGASALSINLTDSLQFTPMLNTPMYPNSYYIGLESITIGTNITPTQVPLTLRQFDSQGNGGMLVDSGTTYTHLPEPFYSQLLTTLQSTITYPRATETESRTGFDLCYKVPCPNNNLTSLENDVMMI…
>AT5G43100
MDRSSLLLLLFTTTTISIFFFDLTTADESPMIFPLSYSSLPPRPRVEDFRRRRLHQSQLPNAHMKLYDDLLSNGYYTTRLWIGTPPQEFALIVDTGSTVTYVPCSTCKQCGKHQDPKFQPELSTSYQALKCNPDCNCDDEGKLCVYERRYAEMSSSSGVLSEDLISFGNESQLSPQRAVFGCENEETGDLFSQRADGIMGLGRGKLSVVDQLVDKGVIEDVFSLCYGGMEVGGGAMVLGKISPPPGMVFSHSDPFRSPYYNIDLKQMHVAGKSLKLNPKVFNGKHGTVLDSGTTYAYFPKEAFIAIKDAVIKEIPSLKRIHGPDPNYDDVCFSGAGRDVAEIHNFFPEIAMEFGNGQKLILSPENYLFRHTKVRGAYCLGIFPDRDSTTLLGGIVVRNT…
>AT5G36260
MVTTMDPSRISRIVAVVFVLVIQVVSGNFVFNVTHKFAGKEKQLSELKSHDSFRHARMLANIDLPLGGDSRADSIGLYFTKIKLGSPPKEYYVQVDTGSDILWVNCAPCPKCPVKTDLGIPLSLYDSKTSSTSKNVGCEDDFCSFIMQSETCGAKKPCSYHVVYGDGSTSDGDFIKDNITLEQVTGNLRTAPLAQEVVFGCGKNQSGQLGQTDSAVDGIMGFGQSNTSIISQLAAGGSTKRIFSHCLDNMNGGGIFAVGEVESPVVKTTPIVPNQVHYNVILKGMDVDGDPIDLPPSLASTNGDGGTIIDSGTTLAYLPQNLYNSLIEKITAKQQVKLHMVQETFACFSFTSNTDKAFPVVNLHFEDSLKLSVYPHDYLFSLREDMYCFGWQSGGMTTQ…
