# Supplementary material for: Genome-Wide Identification and Expression Analysis of Aspartic proteases in Populus euphratica Reveals Candidates Involved in Salt Tolerance
Source: Plants (Basel). 2025 Jun 23;14(13):1930. doi: 10.3390/plants14131930 (PMC12252427; doi:10.3390/plants14131930)
Supplement: Supplementary file 1 [file plants-14-01930-s001.zip › Table S3 The MEME motif sequences and lengths of the PeAPs.xlsx]

## Sheet: Sheet1
Table S3. The MEME motif sequences and lengths of the PeAPs.
Motif	Width	Best possible match
1	26	IGTPPQTFYVILDTGSDLLWVPCSPC
2	26	GGTIIDSGTTFTYLPEPAYNALRDAF
3	26	SIJGBIQQQNYRVVYDLENSRLGFAP
4	19	GADGJLGLGRGPLSLPSQL
5	28	CTNSNQCDYEVSYGDGSSTSGVLASETL
6	26	PNPPRPSYYYVNLEGISVGGKRLPJP
7	26	PIFDPKSSSTYKLVSCSSPLCSSLHS
8	19	IGRKFSYCLVSRDSGGGSL
9	18	LSVPNVAFGCGHDNSGLF
10	36	KEPVFSFWLNRNVEDEEGGEIVFGGVDPKHYKGEHT
