# Supplementary material for: Genome-Wide Identification and Expression Analysis of Aspartic proteases in Populus euphratica Reveals Candidates Involved in Salt Tolerance
Source: Plants (Basel). 2025 Jun 23;14(13):1930. doi: 10.3390/plants14131930 (PMC12252427; doi:10.3390/plants14131930)
Supplement: Supplementary file 1 [file plants-14-01930-s001.zip › Table S4 Subcellular localization prediction of PeAP proteins.xlsx]

## Sheet: Sheet1
Table S4. Subcellular localization prediction of PeAP proteins.
Protein ID	Groups	Wolf PSORT
PeAP1	C	chlo: 14
PeAP2	C	vacu: 5, extr: 3, E.R.: 3, golg: 2, plas: 1
PeAP3	C	vacu: 6, chlo: 5, plas: 2, mito: 1
PeAP4	C	vacu: 6, plas: 5, chlo: 1, E.R.: 1, golg: 1
PeAP5	C	chlo: 9, extr: 3, nucl: 1, vacu: 1
PeAP6	A	chlo: 9, nucl: 1, cyto: 1, plas: 1, extr: 1, pero: 1
PeAP7	B	extr: 4, vacu: 3, chlo: 2, golg: 2, nucl: 1, mito: 1, plas: 1
PeAP8	C	plas: 6, nucl: 2, cyto: 2, E.R.: 2, chlo: 1, mito: 1
PeAP9	C	chlo: 6, cyto: 4, nucl: 3, golg: 1
PeAP10	C	chlo: 9, extr: 4, E.R.: 1
PeAP11	C	E.R.: 5.5, E.R._plas: 4, cyto: 2, mito: 2, plas: 1.5, chlo: 1, vacu: 1, golg: 1
PeAP12	A	chlo: 6, extr: 3, nucl: 2, cyto: 1, vacu: 1, E.R.: 1
PeAP13	C	chlo: 10, nucl: 2, mito: 1, plas: 1
PeAP14	C	extr: 5, vacu: 3, E.R.: 2, chlo: 1, cyto: 1, mito: 1, plas: 1
PeAP15	C	nucl: 10, cyto: 2, chlo: 1, extr: 1
PeAP16	C	chlo: 13, nucl: 1
PeAP17	A	chlo: 12, plas: 1, E.R.: 1
PeAP18	C	extr: 4, vacu: 3, E.R.: 2, golg: 2, nucl: 1, mito: 1, plas: 1
PeAP20	C	vacu: 7, chlo: 3, extr: 3, golg: 1
PeAP21	B	extr: 6, chlo: 2, nucl: 2, vacu: 2, cyto: 1, E.R.: 1
PeAP22	C	plas: 8, chlo: 3, nucl: 2, E.R.: 1
PeAP23	C	plas: 8, vacu: 3, nucl: 1, extr: 1, golg: 1
PeAP24	C	chlo: 11, nucl: 2, mito: 1
PeAP25	B	vacu: 5, extr: 3, plas: 2, golg: 2, chlo: 1, nucl: 1
PeAP26	C	vacu: 9, golg: 2, cyto: 1, plas: 1, extr: 1
PeAP27	C	vacu: 6, chlo: 3, extr: 3, nucl: 1, plas: 1
PeAP28	C	chlo: 7, extr: 3, cyto: 2, plas: 1, E.R.: 1
PeAP29	C	chlo: 5, nucl: 2, cyto: 2, plas: 2, extr: 1, vacu: 1, E.R.: 1
PeAP30	C	chlo: 9, mito: 4, nucl: 1
PeAP31	C	chlo: 5, nucl: 3, plas: 3, cyto: 1, mito: 1, golg: 1
PeAP32	B	mito: 4.5, nucl: 4, cyto_mito: 3, plas: 2, chlo: 1, cyto: 1, cysk: 1
PeAP33	C	chlo: 10, cyto: 2, mito: 1, plas: 1
PeAP34	C	chlo: 10, extr: 2, cyto: 1, mito: 1
PeAP35	C	E.R.: 4, cyto: 3, nucl: 2, plas: 2, chlo: 1, mito: 1, extr: 1
PeAP37	C	vacu: 7, golg: 3, extr: 2, chlo: 1, plas: 1
PeAP38	C	chlo: 6, extr: 4, vacu: 2, nucl: 1, plas: 1
PeAP39	C	vacu: 6, chlo: 3, extr: 2, nucl: 1, mito: 1, plas: 1
PeAP40	C	chlo: 8, cyto: 2, plas: 2, mito: 1, cysk: 1
PeAP42	C	nucl: 9.5, cyto_nucl: 6.5, cyto: 2.5, chlo: 1, extr: 1
PeAP43	A	chlo: 11, nucl: 1, cyto: 1, extr: 1
PeAP44	A	vacu: 3, cyto: 2, plas: 2, extr: 2, E.R.: 2, golg: 2, chlo: 1
PeAP45	C	chlo: 10, nucl: 2, mito: 1, plas: 1
PeAP46	A	chlo: 12, cyto: 1, mito: 1
PeAP47	C	chlo: 4, extr: 4, vacu: 3, nucl: 1, mito: 1, E.R.: 1
PeAP48	C	vacu: 7, E.R.: 3, plas: 2, nucl: 1, golg: 1
PeAP49	C	chlo: 9, extr: 2, cyto: 1, plas: 1, E.R._vacu: 1
PeAP50	C	chlo: 9, cyto: 3, nucl: 1, extr: 1
PeAP51	C	vacu: 6, chlo: 5, mito: 2, golg: 1
PeAP52	C	vacu: 7, extr: 3, golg: 2, plas: 1, E.R.: 1
PeAP53	B	nucl: 4, cyto: 4, plas: 2, E.R.: 2, mito: 1, vacu: 1
PeAP54	C	chlo: 3, nucl: 2, cyto: 2, extr: 2, E.R.: 2, mito: 1, plas: 1, vacu: 1
PeAP55	C	extr: 4, chlo: 3, vacu: 3, golg: 2, nucl: 1, mito: 1
PeAP57	C	extr: 5, vacu: 3, E.R.: 2, golg: 2, chlo: 1, plas: 1
PeAP60	C	chlo: 9, extr: 3, nucl: 1, plas: 1
PeAP61	C	vacu: 3, E.R.: 3, chlo: 2, cyto: 2, plas: 2, nucl: 1, extr: 1
