# Supplementary material for: Genome-Wide Identification and Expression Analysis of Aspartic proteases in Populus euphratica Reveals Candidates Involved in Salt Tolerance
Source: Plants (Basel). 2025 Jun 23;14(13):1930. doi: 10.3390/plants14131930 (PMC12252427; doi:10.3390/plants14131930)
Supplement: Supplementary file 1 [file plants-14-01930-s001.zip › Table S5 The RNA-seq data of PeAPs.xlsx]

## Sheet: Sheet1
Table S5. The RNA-seq data of PeAPs.
Species	Tissue	Treatment	Accession	Source	Strategy	Format
Populus euphratica	leaf	0	SRR5983971	NCBI	RNA-Seq	fastq
	leaf	150	SRR5983972	NCBI	RNA-Seq	fastq
	leaf	300	SRR5983973	NCBI	RNA-Seq	fastq
	Phloem	0	SRR5983974	NCBI	RNA-Seq	fastq
	Phloem	150	SRR5983975	NCBI	RNA-Seq	fastq
	Phloem	300	SRR5983976	NCBI	RNA-Seq	fastq
	Root	0	SRR5984052	NCBI	RNA-Seq	fastq
	Root	150	SRR5984065	NCBI	RNA-Seq	fastq
	Root	300	SRR5984066	NCBI	RNA-Seq	fastq
	xylem	0	SRR5983997	NCBI	RNA-Seq	fastq
	xylem	150	SRR5983998	NCBI	RNA-Seq	fastq
	xylem	300	SRR5984029	NCBI	RNA-Seq	fastq
