# Supplementary material for: Genome-Wide Identification and Expression Analysis of Aspartic proteases in Populus euphratica Reveals Candidates Involved in Salt Tolerance
Source: Plants (Basel). 2025 Jun 23;14(13):1930. doi: 10.3390/plants14131930 (PMC12252427; doi:10.3390/plants14131930)
Supplement: Supplementary file 1 [file plants-14-01930-s001.zip › Table S6 The information of interacted proteins with PeAPs.xlsx]

## Sheet: Sheet1
Table S6 The information of interacted proteins with PeAPs.
Gene ID	Protein ID	Location	Strand	CDS Length (bp)	Size (aa)	Description	Homologous Gene in Arabidopsis and rice
							Gene ID	Gene Name	Gene ID	Gene Name
PeuTF12G00388	PeuTF12G00388.1	Chr12:4251641-4253391	-	1461	486	don-glucosyltransferase 1	AT2G36800.1	AtDOGT1	LOC_Os01g53380.1
PeuTF10G02367	PeuTF10G02367.1	Chr10:25892596-25893829	+	930	309	-	-	-	-	-
PeuTF10G01949	PeuTF10G01949.1	Chr10:13592110-13593431	-	927	308	Cysteine proteinases superfamily protein	AT5G50260.1	AtCEP1	LOC_Os08g44270.1	OsSAG12-2
PeuTF01G03657	PeuTF01G03657.1	Chr01:47730804-47733932	-	2271	756	oligopeptide transporter 1	AT5G55930.1	AtOPT1	LOC_Os08g38400.1	OsOPT1
PeuTF01G03653	PeuTF01G03653.1	Chr01:47667926-47671478	-	2271	756	oligopeptide transporter 1	AT5G55930.1	AtOPT1	LOC_Os08g38400.1	OsOPT1
PeuTF15G00885	PeuTF15G00885.1	Chr15:17204263-17206978	+	1089	362	Cysteine proteinases superfamily protein	AT5G50260.1	AtCEP1	LOC_Os11g14900.1	SH-EP; Rep2
PeuTF15G00887	PeuTF15G00887.1	Chr15:17209076-17210619	+	1083	360	Cysteine proteinases superfamily protein	AT5G50260.1	AtCEP1	LOC_Os08g44270.1	OsSAG12-2
PeuTF05G00504	PeuTF05G00504.1	Chr05:3982009-3984132	-	993	330	Peroxidase superfamily protein	AT2G22420.1		LOC_Os09g29490.1
PeuTF07G01029	PeuTF07G01029.1	Chr07:19857464-19859714	+	729	242	Peroxidase superfamily protein	AT2G22420.1		LOC_Os09g29490.1
					930
					927
